# Supplementary material for: Transaldolase 1 contributes to pentose phosphate pathway disruption and synaptic dysfunction in Alzheimer’s disease
Source: Transl Neurodegener. 2026 Jul 29;15:35. doi: 10.1186/s40035-026-00567-z (PMC13418138; doi:10.1186/s40035-026-00567-z)
Supplement: Supplementary file 2 — Additional file 2 Table S1. Information of human subjects used in the study. [file 40035_2026_567_MOESM2_ESM.xlsx]

## Sheet: Sheet1
Samples	Diagnosis	Sex	Age	Brain region	PMD (h)	APOE genotype	Braak	Weight
NDC	Non-demented control	f	83	superior temporal gyrus	06:03	44	2	1030
NDC	Non-demented control	f	78	superior temporal gyrus	07:10	33	1	1120
NDC	Non-demented control	f	75	inferior temporal gyrus	05:30	42	1	1153
NDC	Non-demented control	f	72	superior temporal gyrus	06:50	33	1	1165
NDC	Non-demented control	f	68	inferior temporal gyrus	05:45	33	1	1174
NDC	Non-demented control	f	86	superior temporal gyrus	05:15	43	1	1181
NDC	Non-demented control	f	60	superior temporal gyrus	06:50	32	1	1201
NDC	Non-demented control	f	60	inferior temporal gyrus	08:25	43	2	1250
NDC	Non-demented control	m	96	inferior temporal gyrus	06:30	33	1	1300
NDC	Non-demented control	f	92	middle temporal gyrus	06:35	43	3	1305
NDC	Non-demented control	m	82	superior frontal gyrus	12:55	43	3	1406
NDC	Non-demented control	m	80	superior temporal gyrus	04:25	43	2	1429
NDC	Non-demented control	m	102	superior temporal gyrus	05:00	43	3	1124
AD	AD	f	88	middle temporal gyrus	06:25	33	5	1079
AD	AD	f	84	inferior temporal gyrus	05:15	33	5	1098
AD	AD	m	61	superior temporal gyrus	04:15	33	5	1140
AD	AD	m	73	superior temporal gyrus	04:45	44	5	1205
AD	AD	m	65	middle temporal gyrus	05:50	33	5	1355
AD	AD	f	86	middle temporal gyrus	04:10	44	5	889
AD	AD	f	82	middle temporal gyrus	03:05	44	5	998
AD	AD	m	76	superior temporal gyrus	05:10	44	6	1116
AD	AD	f	67	superior temporal gyrus	06:05	32	6	1123
AD	AD	f	85	superior temporal gyrus	05:10	44	6	1158
AD	AD	f	82	superior temporal gyrus	05:30	33	6	835
AD	AD	m	73	superior temporal gyrus	06:15	43	6	872
AD	AD	f	81	superior temporal gyrus	06:00	33	6	877
AD	AD	f	70	superior temporal gyrus	04:20	44	6	894
AD	AD	f	85	middle temporal gyrus	04:00	33	6	902
AD	AD	f	68	superior temporal gyrus	03:50	32	6	985
AD	AD	m	79	superior temporal gyrus	05:05	43	5	1118
