# Supplementary material for: Transaldolase 1 contributes to pentose phosphate pathway disruption and synaptic dysfunction in Alzheimer’s disease
Source: Transl Neurodegener. 2026 Jul 29;15:35. doi: 10.1186/s40035-026-00567-z (PMC13418138; doi:10.1186/s40035-026-00567-z)
Supplement: Supplementary file 3 — Additional file 3 Table S2. Identified proteins from proteomic analysis. [file 40035_2026_567_MOESM3_ESM.xlsx]

## Sheet: Sheet1
Protein names	Gene names	LFQ intensity AD1	LFQ intensity AD2	LFQ intensity AD3	LFQ intensity AD4	LFQ intensity AD5	LFQ intensity AD6	LFQ intensity AD7	LFQ intensity AD8	LFQ intensity AD9	LFQ intensity Ctl1	LFQ intensity Ctl2	LFQ intensity Ctl3	LFQ intensity Ctl4	LFQ intensity Ctl5	LFQ intensity Ctl6	Ratio(A/C)	log2FoldChange	P value(A/C)
Neurosecretory protein VGF;Neuroendocrine regulatory peptide-1;Neuroendocrine regulatory peptide-2;Antimicrobial peptide VGF[554-577]	VGF	19524000	21092000	25083000	19934000	30495000	7081700	12046000	25617000	39634000	215650000	132640000	78775000	212440000	93237000	39680000	0.173055	-2.5307	0.000676433
Neuronal pentraxin-2	NPTX2	20615000	22057000	19052000	21993000	18651000	22354000	NA	12833000	30609000	110250000	69699000	44144000	91587000	31575000	29566000	0.334703	-1.57905	0.00406161
Protein NipSnap homolog 3A	NIPSNAP3A	3682600	6096400	8917800	4317000	12933000	NA	4889800	3242200	3558800	22373000	16020000	3778100	21113000	14245000	21939000	0.359193	-1.47717	0.00282499
Major vault protein	MVP	85834000	31419000	80563000	168450000	174980000	29975000	206100000	239280000	80205000	328000000	317230000	181540000	176190000	297720000	667900000	0.371437	-1.42881	0.00859071
Heterogeneous nuclear ribonucleoprotein U-like protein 2	HNRNPUL2	19014000	10397000	10613000	11176000	20573000	26160000	11689000	11016000	31691000	26727000	42076000	15565000	68507000	46101000	47453000	0.412097	-1.27894	0.00361134
Neuritin	NRN1	20238000	23487000	24917000	41659000	41751000	21940000	35887000	39659000	29099000	106910000	60154000	66341000	85584000	85764000	44959000	0.41306	-1.27558	0.000114238
Lamin-B2	LMNB2	136100000	83219000	90551000	124220000	147190000	156060000	98558000	71732000	180750000	296650000	285940000	163210000	385350000	348740000	267290000	0.41529	-1.26781	6.07521e-05
Non-POU domain-containing octamer-binding protein	NONO	29894000	7315000	35548000	27741000	80710000	80170000	23929000	9966300	55749000	104870000	91323000	81856000	98937000	103480000	70947000	0.424391	-1.23653	0.000778736
Protein S100-B	S100B	486730000	183040000	386770000	218580000	250080000	153800000	264500000	354300000	88173000	619070000	790990000	322960000	555240000	898300000	497400000	0.431777	-1.21164	0.00124956
NADH dehydrogenase [ubiquinone] flavoprotein 3, mitochondrial	NDUFV3	103040000	84261000	76133000	76988000	135930000	121510000	91536000	108440000	125090000	451150000	227180000	142480000	158190000	309400000	75497000	0.451123	-1.14841	0.0162463
X-ray repair cross-complementing protein 5	XRCC5	34859000	23890000	49542000	37826000	110110000	105880000	31547000	33740000	76571000	139500000	127120000	101860000	135640000	134560000	100800000	0.454342	-1.13815	0.00056319
Alpha-endosulfine	ENSA	13655000	15399000	27221000	17700000	16950000	18730000	13731000	14363000	20585000	49376000	52649000	20778000	40986000	47002000	19408000	0.458542	-1.12487	0.00134738
Cytochrome c	CYCS	28756000	23619000	51630000	51425000	66840000	43371000	60731000	49984000	28148000	120650000	87724000	68696000	100430000	173040000	30420000	0.464179	-1.10725	0.00924649
Acylpyruvase FAHD1, mitochondrial	FAHD1	35319000	16053000	33306000	38012000	36809000	16598000	20105000	18263000	19206000	50497000	75497000	25115000	62089000	89419000	27665000	0.47166	-1.08418	0.00799903
Transaldolase	TALDO1	66910000	52311000	41190000	71608000	110930000	91985000	57324000	62180000	62010000	128070000	122830000	121190000	126120000	175890000	194260000	0.473266	-1.07928	8.56947e-05
Aspartoacylase	ASPA	22082000	6997000	22131000	14396000	23979000	9713900	13857000	34096000	7782300	41467000	19397000	32902000	41401000	36191000	38583000	0.49231	-1.02236	0.00197825
Serpin B6	SERPINB6	12060000	16791000	8907600	20209000	19993000	NA	21655000	24375000	22902000	47102000	33561000	35375000	32141000	32227000	42970000	0.493202	-1.01975	5.98355e-05
Amyloid-like protein 1;C30	APLP1	16882000	17140000	22681000	19842000	22846000	18383000	14367000	24613000	14190000	22775000	39224000	22213000	39998000	26656000	79569000	0.494555	-1.0158	0.0189068
Retinal dehydrogenase 1	ALDH1A1	57278000	34865000	51697000	29222000	32439000	51329000	43633000	59590000	46071000	89835000	87973000	39288000	47409000	126320000	139700000	0.510342	-0.970463	0.00843595
Quinone oxidoreductase	CRYZ	56511000	51177000	135320000	72279000	81191000	67689000	52845000	36058000	56255000	80942000	146790000	61960000	181150000	240890000	81506000	0.512099	-0.965504	0.0264371
Ferritin;Ferritin heavy chain;Ferritin heavy chain, N-terminally processed	FTH1	167060000	124000000	129740000	179670000	161840000	196740000	226270000	182560000	74767000	343770000	156180000	252750000	186260000	227800000	702020000	0.514648	-0.958341	0.0460784
Hematological and neurological expressed 1 protein;Hematological and neurological expressed 1 protein, N-terminally processed	HN1	5485600	5427600	8677300	NA	11996000	6580000	6392900	6940100	5190300	16522000	10734000	14543000	19314000	13922000	7546400	0.514854	-0.957765	0.00227277
Heterogeneous nuclear ribonucleoprotein A0	HNRNPA0	5647000	3448300	NA	3899600	10274000	8576600	3769200	3486800	9506900	22196000	9853200	6007100	12346000	11627000	8473900	0.517087	-0.951521	0.0292334
Ferritin;Ferritin light chain	FTL	65113000	35732000	39091000	58437000	47735000	50489000	45689000	41292000	28502000	95627000	52718000	63581000	51760000	73085000	193070000	0.518495	-0.947598	0.0361209
Glutamate dehydrogenase 2, mitochondrial	GLUD2	2278600	3668800	3495500	2253800	5522300	3593800	4147300	3034500	3651300	12257000	6172000	6114100	4551100	6275800	5174800	0.520345	-0.942461	0.00627986
Protein phosphatase 1 regulatory subunit 14A	PPP1R14A	8982200	7324700	16915000	9617100	22945000	9956800	16053000	16097000	5328700	24826000	15957000	18798000	12674000	33223000	39296000	0.521362	-0.939643	0.0151768
U5 small nuclear ribonucleoprotein 200 kDa helicase	SNRNP200	3641300	5825600	5971900	5538800	6803600	8455300	3616600	4993300	10832000	7145600	17204000	6522800	15856000	13557000	10910000	0.521367	-0.939629	0.00609687
Ubiquitin-conjugating enzyme E2 L3	UBE2L3	15091000	15598000	16118000	10867000	14418000	18533000	7705600	17203000	19704000	44297000	28341000	33546000	24503000	26597000	15230000	0.522615	-0.93618	0.00185356
Methylcrotonoyl-CoA carboxylase beta chain, mitochondrial	MCCC2	54447000	40235000	66312000	60335000	175470000	84281000	35995000	31071000	62347000	141040000	145350000	71904000	122640000	191410000	105430000	0.523282	-0.934339	0.0161342
X-ray repair cross-complementing protein 6	XRCC6	38904000	26472000	38167000	29382000	138300000	101660000	31196000	29576000	78800000	111200000	87132000	96150000	121550000	162210000	74030000	0.523766	-0.933005	0.0196481
Alpha-actinin-2	ACTN2	412260000	544580000	456480000	326590000	660920000	304560000	322360000	379330000	497120000	1193700000	929980000	758630000	1095900000	527050000	432540000	0.527117	-0.923804	0.00394474
RNA-binding protein 14	RBM14	6463400	NA	8315100	11132000	15309000	11175000	9163800	6599700	16359000	19173000	22288000	13344000	23224000	33860000	8227300	0.52772	-0.922156	0.0177243
NADH dehydrogenase [ubiquinone] iron-sulfur protein 7, mitochondrial	NDUFS7	74819000	50469000	45670000	63344000	69901000	68645000	50389000	59890000	49283000	108370000	136760000	88983000	150860000	129020000	56042000	0.529734	-0.916661	0.000866468
	MATR3	38203000	29498000	37432000	49441000	48473000	75633000	42457000	32132000	71573000	80924000	100770000	35481000	140570000	117790000	56890000	0.531958	-0.910614	0.0129024
Ribosome-releasing factor 2, mitochondrial	GFM2	14679000	12993000	15550000	5555000	25529000	11560000	14077000	5120000	10935000	37655000	21865000	16657000	18549000	38749000	11669000	0.532795	-0.908348	0.0252081
Glutamine synthetase	GLUL	1270700000	1211600000	986200000	1719200000	1934400000	1028100000	1433500000	1365800000	823550000	2188400000	1519200000	3622300000	2041200000	2710400000	2595500000	0.534762	-0.903031	0.00120979
Transcription elongation factor A protein-like 5	TCEAL5	29164000	21690000	43294000	62854000	82105000	63058000	26346000	48431000	33674000	70073000	67571000	71508000	100380000	108650000	84647000	0.544408	-0.877241	0.00233528
Rabphilin-3A	RPH3A	473940000	374100000	533410000	737910000	669360000	475690000	763190000	833460000	487750000	1082000000	1226400000	808400000	1000100000	1597500000	829760000	0.544894	-0.875953	0.00092974
Noelin	OLFM1	31579000	31458000	43511000	45850000	61147000	40724000	36430000	40163000	48541000	97921000	90427000	62078000	91265000	78330000	42092000	0.547345	-0.869477	0.000725994
Neurogranin;NEUG(55-78)	NRGN	71824000	69150000	114600000	133030000	259470000	92565000	170470000	106180000	119340000	290900000	157210000	260170000	310950000	302440000	62555000	0.54742	-0.86928	0.0234395
N-terminal EF-hand calcium-binding protein 2	NECAB2	40480000	59493000	37580000	37293000	62822000	64490000	22624000	39621000	95139000	101970000	99533000	159830000	96920000	44117000	56204000	0.54847	-0.866514	0.0214349
Protein NipSnap homolog 3B	NIPSNAP3B	10079000	9454100	8737600	9686700	28148000	9673000	10055000	8733900	10090000	15459000	25859000	13668000	15893000	35131000	20747000	0.550435	-0.861355	0.0236361
Synaptotagmin-12	SYT12	76575000	53274000	68857000	86029000	73300000	60546000	87949000	85305000	59537000	178580000	135530000	104920000	126220000	162430000	76412000	0.553823	-0.852504	0.000729297
Heterogeneous nuclear ribonucleoprotein M	HNRNPM	21493000	16597000	27390000	38018000	33662000	45420000	23207000	20949000	56746000	52426000	60899000	21298000	81090000	78058000	41780000	0.563217	-0.828237	0.019762
Tryptophan--tRNA ligase, cytoplasmic;T1-TrpRS;T2-TrpRS	WARS	37175000	36493000	61805000	38160000	57293000	34234000	35026000	40329000	48913000	73455000	72891000	73899000	85195000	90474000	64823000	0.563486	-0.827549	2.26628e-05
Glutathione peroxidase;Glutathione peroxidase 1	GPX1	44425000	28764000	57683000	63619000	51302000	51135000	54307000	49722000	46474000	74277000	62848000	70772000	104490000	112870000	103800000	0.563809	-0.82672	0.000353181
Fatty acid-binding protein, heart	FABP3	82327000	94802000	139680000	122900000	162990000	62145000	65481000	129570000	82111000	259110000	211350000	182860000	182560000	143780000	132490000	0.564676	-0.824506	0.00205201
Aspartate aminotransferase, cytoplasmic;Aspartate aminotransferase	GOT1	463470000	349210000	717560000	646420000	780350000	478590000	422350000	524710000	388450000	1076100000	706810000	800100000	886990000	1315400000	820060000	0.567436	-0.81747	0.0010389
Probable ATP-dependent RNA helicase DDX5	DDX5	10894000	6736700	8151800	8321300	27150000	28633000	12675000	7096100	18179000	26555000	24598000	20874000	24712000	24961000	28223000	0.568456	-0.81488	0.010626
Acyl-coenzyme A thioesterase 13;Acyl-coenzyme A thioesterase 13, N-terminally processed	ACOT13	49667000	57830000	70002000	72084000	51423000	92827000	49575000	59981000	34239000	84955000	111680000	55497000	136110000	175570000	64172000	0.570745	-0.809082	0.0175958
Dihydrolipoyllysine-residue succinyltransferase component of 2-oxoglutarate dehydrogenase complex, mitochondrial	DLST	380420000	334690000	445880000	448060000	724010000	427080000	478660000	343550000	460050000	942840000	764000000	523790000	677220000	1122300000	680990000	0.572034	-0.805827	0.00160905
Guanine deaminase	GDA	137020000	222140000	270910000	211020000	336540000	239790000	115800000	174960000	190160000	391640000	358800000	516110000	408720000	250520000	285760000	0.57225	-0.805282	0.00228803
NADH dehydrogenase [ubiquinone] 1 alpha subcomplex subunit 5	NDUFA5	278200000	219550000	218740000	181000000	264460000	309290000	214460000	168880000	208130000	469740000	447130000	359690000	401920000	463800000	255590000	0.573484	-0.802175	0.000174723
Poly [ADP-ribose] polymerase 1	PARP1	44100000	22330000	13982000	39476000	102900000	88204000	33071000	27176000	95089000	90247000	88814000	71652000	102070000	101150000	87653000	0.574028	-0.800808	0.0202067
NADH dehydrogenase [ubiquinone] iron-sulfur protein 6, mitochondrial	NDUFS6	240040000	222870000	228590000	192650000	207420000	403290000	176070000	289660000	145390000	615420000	333780000	257980000	436650000	561400000	232180000	0.576016	-0.79582	0.0138602
Noelin-3	OLFM3	NA	11612000	13145000	18395000	17178000	13104000	15175000	16560000	16053000	24507000	32810000	23707000	31353000	25101000	19934000	0.57757	-0.791931	0.000106255
Charged multivesicular body protein 4a	CHMP4A	16022000	9717700	14417000	9527800	NA	16277000	10221000	15386000	11997000	29492000	10470000	16349000	22679000	19596000	35879000	0.577653	-0.791725	0.0167432
Nucleophosmin	NPM1	47261000	23853000	24799000	23821000	44028000	46888000	25402000	22717000	34163000	55411000	80949000	46292000	47542000	45699000	61854000	0.578208	-0.79034	0.00228404
Ribosyldihydronicotinamide dehydrogenase [quinone]	NQO2	12347000	21447000	25285000	8100400	19562000	24611000	16324000	25145000	7471300	32013000	30784000	31023000	15684000	28127000	46113000	0.58158	-0.781951	0.0110532
Neurocalcin-delta	NCALD	79697000	101820000	75995000	104840000	119330000	63658000	123570000	106060000	67728000	92613000	142150000	184090000	134510000	218870000	193470000	0.581751	-0.781526	0.00218661
NmrA-like family domain-containing protein 1	NMRAL1	NA	13289000	4335700	6485200	21948000	17556000	6069900	7485600	4991200	18194000	19810000	16597000	8416600	16739000	25626000	0.584731	-0.774156	0.0491662
Double-stranded RNA-specific adenosine deaminase	ADAR	19525000	12881000	13203000	13895000	18295000	33775000	11489000	7301800	15135000	24189000	31952000	21484000	32001000	31443000	24681000	0.585218	-0.772954	0.00570022
Cell cycle and apoptosis regulator protein 2	CCAR2	19815000	16487000	14361000	8634100	21861000	21497000	8970700	8157900	15970000	20351000	28155000	18033000	33345000	34256000	19436000	0.589301	-0.762924	0.00691877
Pyruvate dehydrogenase protein X component, mitochondrial	PDHX	316410000	353850000	304250000	410380000	456350000	359390000	322770000	342560000	325350000	692990000	725010000	352170000	620430000	816760000	400050000	0.589769	-0.761777	0.00202622
PDZ domain-containing protein 2;Processed PDZ domain-containing protein 2	PDZD2	5688900	10241000	6548400	6931600	13948000	6866600	8014400	8472000	11802000	17467000	23583000	12099000	11830000	12271000	11372000	0.59062	-0.759698	0.00854564
Cytochrome b-c1 complex subunit 9	UQCR10	185160000	135940000	108460000	107820000	111600000	84756000	118940000	103150000	109220000	200470000	355540000	145100000	195450000	210840000	92761000	0.591613	-0.757275	0.0209789
Protein tweety homolog;Protein tweety homolog 3	TTYH3	13240000	11137000	6719300	19726000	16480000	8647300	14623000	11529000	NA	29958000	18002000	19729000	29507000	16888000	15244000	0.592108	-0.756067	0.00952032
Myelin-oligodendrocyte glycoprotein	MOG	1726800000	921610000	2144300000	1971500000	2345200000	917200000	2086800000	2597100000	296400000	3461300000	2433400000	1709300000	2093000000	2665400000	4523400000	0.592486	-0.755146	0.0280068
Mitochondrial import inner membrane translocase subunit Tim9	TIMM9	74655000	80422000	85996000	74109000	100310000	70217000	84132000	76594000	88354000	112880000	160500000	108630000	140330000	182030000	119110000	0.594865	-0.749366	0.00012308
Ubiquitin-conjugating enzyme E2 variant 2	UBE2V2	60366000	69503000	72719000	99190000	98871000	56853000	60938000	63862000	84885000	141710000	108510000	136450000	133010000	142130000	83398000	0.596869	-0.744514	0.000297099
28S ribosomal protein S29, mitochondrial	DAP3	9077700	7133100	8486800	5965400	9464500	7470300	8239600	4403800	4018600	14212000	11650000	6464000	13739000	18897000	6369500	0.600574	-0.735585	0.0195135
Lamin-B1	LMNB1	8990500	8811400	8345400	12017000	10581000	15063000	5392300	6987200	14850000	17263000	14152000	10478000	23363000	16921000	18604000	0.602215	-0.731649	0.00489121
40S ribosomal protein S25	RPS25	NA	16031000	8397100	12454000	12636000	15420000	6825900	6718000	17706000	25025000	17875000	20174000	22454000	17031000	17044000	0.60317	-0.729362	0.00272131
Gephyrin;Molybdopterin adenylyltransferase;Molybdopterin molybdenumtransferase	GPHN	76740000	77326000	122240000	128730000	159800000	141330000	125620000	85416000	113340000	198660000	223010000	195580000	180830000	198880000	139470000	0.604549	-0.726068	0.000266261
Sideroflexin-1	SFXN1	530300000	480860000	455960000	301000000	610730000	359530000	476930000	345170000	315680000	863580000	730780000	499560000	786680000	903320000	483420000	0.605554	-0.723671	0.00214132
Brain-enriched guanylate kinase-associated protein	BEGAIN	8650700	12836000	12595000	12194000	28937000	19086000	6915100	9172000	19543000	25699000	32785000	21044000	27397000	21269000	14416000	0.607385	-0.719316	0.0205085
Hypoxanthine-guanine phosphoribosyltransferase	HPRT1	123340000	119740000	164820000	150390000	240410000	160080000	97112000	113580000	101480000	223820000	224060000	252870000	233910000	239440000	217380000	0.608921	-0.715673	0.000349951
DNA-dependent protein kinase catalytic subunit	PRKDC	68423000	30335000	74804000	44880000	123500000	123290000	54254000	28500000	115870000	119320000	127570000	116210000	121450000	137770000	102600000	0.61051	-0.711914	0.0131014
10 kDa heat shock protein, mitochondrial	PFP1	276670000	312590000	436200000	419430000	329060000	324050000	293010000	267100000	363250000	562450000	521840000	263310000	709670000	866150000	362520000	0.612987	-0.706071	0.0156562
Protein MAL2	MAL2	173870000	173650000	178970000	169380000	279000000	180410000	142760000	155580000	226220000	397450000	325210000	268970000	389800000	298270000	137770000	0.616183	-0.69857	0.00608398
L-lactate dehydrogenase;L-lactate dehydrogenase A chain	LDHA	410650000	408630000	703110000	439840000	797970000	501360000	363790000	399620000	383610000	907940000	687540000	922670000	784840000	704310000	754680000	0.617191	-0.69621	0.000988706
Glutathione reductase, mitochondrial	GSR	153720000	114830000	178110000	153380000	169120000	132950000	127410000	131590000	120220000	234110000	232770000	178750000	260320000	288030000	189900000	0.617265	-0.696039	0.000119239
Keratin, type I cytoskeletal 10	KRT10	105280000	84336000	71546000	159160000	113200000	89977000	87082000	273530000	149680000	184930000	102750000	220100000	253140000	164980000	297650000	0.61776	-0.694881	0.040761
Beta-synuclein	SNCB	274590000	328340000	493390000	369270000	520240000	368760000	285450000	340560000	255530000	504150000	563110000	599660000	575960000	714930000	533590000	0.617924	-0.694499	0.000279823
Charged multivesicular body protein 1a	CHMP1A	15510000	10219000	16406000	12385000	NA	12215000	14854000	15147000	15858000	28585000	27775000	17897000	27192000	20213000	14696000	0.619293	-0.691307	0.00229884
Myelin proteolipid protein	PLP1	9528800000	5435500000	9929400000	6898200000	9831000000	7309000000	12234000000	12545000000	1971500000	14934000000	13206000000	7472000000	9478800000	12695000000	23481000000	0.620855	-0.687671	0.0432103
Protein CDV3 homolog	CDV3	9937100	10387000	13174000	9492100	17291000	8523300	10203000	13825000	12839000	27232000	15719000	16345000	15709000	19500000	NA	0.621199	-0.686873	0.00407925
39S ribosomal protein L50, mitochondrial	MRPL50	20584000	16841000	25383000	10410000	16107000	25641000	21122000	8078000	5012700	24490000	34057000	24833000	17489000	35050000	23990000	0.621932	-0.685172	0.0191603
D-beta-hydroxybutyrate dehydrogenase, mitochondrial	BDH1	70901000	77168000	85793000	78404000	81623000	64656000	75476000	51959000	71959000	136400000	131120000	84635000	139180000	164640000	47261000	0.623725	-0.681018	0.0100722
	RyR	17986000	10865000	20645000	17531000	21673000	12252000	17575000	27164000	10397000	28892000	34784000	15577000	32221000	28805000	26414000	0.624253	-0.679796	0.00560313
Gamma-glutamylcyclotransferase	GGCT	17083000	14451000	33117000	24296000	32762000	23774000	17085000	19318000	27467000	39121000	31100000	46063000	40054000	38665000	28268000	0.625109	-0.677821	0.00167949
Phosphatidate cytidylyltransferase, mitochondrial	TAMM41	9186500	14440000	13171000	13306000	22185000	12296000	10360000	13927000	23530000	18017000	27604000	25483000	31928000	24632000	13147000	0.626852	-0.673803	0.0122082
NADH dehydrogenase [ubiquinone] 1 alpha subcomplex assembly factor 3	NDUFAF3	35844000	26736000	45423000	29781000	38817000	44881000	35314000	34113000	54150000	72607000	61416000	56761000	45652000	83434000	46818000	0.627344	-0.672672	0.00218836
	BCAS1	186740000	105860000	239880000	240560000	243450000	157780000	327490000	329980000	85460000	372160000	254210000	407860000	357370000	261120000	384580000	0.627366	-0.67262	0.00986844
Ras-related protein Rap-2a	RAP2A	219990000	302360000	243470000	261330000	370990000	254320000	258310000	260990000	247370000	528900000	457550000	373820000	430960000	421740000	352660000	0.628599	-0.669787	6.27158e-05
Phosphoribosylformylglycinamidine synthase	PFAS	7513500	4213100	8794500	11722000	11249000	8560900	6111500	13151000	10315000	16390000	11864000	12023000	12802000	21248000	12203000	0.628919	-0.669055	0.00772668
5-nucleotidase domain-containing protein 3	NT5DC3	46549000	61716000	55629000	47375000	57647000	49615000	39359000	43129000	41399000	65429000	89388000	88339000	92585000	95128000	37821000	0.629297	-0.668186	0.00309163
NADH dehydrogenase [ubiquinone] 1 alpha subcomplex subunit 12	NDUFA12	152590000	121550000	127540000	161300000	206970000	97566000	158860000	143350000	88733000	259470000	222400000	144360000	310620000	304630000	86318000	0.631853	-0.66234	0.0281246
Protein AHNAK2	AHNAK2	66337000	51761000	72874000	58248000	132890000	74843000	66152000	76783000	84009000	159510000	124180000	120360000	133340000	84732000	96843000	0.63415	-0.657105	0.0050695
Inverted formin-2	INF2	96563000	66017000	120570000	87831000	104350000	71512000	106330000	128600000	74792000	151060000	157890000	102310000	138570000	120310000	230230000	0.634232	-0.656918	0.00676656
PITH domain-containing protein 1	PITHD1	48614000	61657000	57878000	65712000	67429000	40975000	36829000	59467000	33573000	86935000	76404000	122880000	73935000	60317000	75228000	0.634974	-0.65523	0.00446999
Creatine kinase U-type, mitochondrial	CKMT1A;CKMT1B	1170200000	1233200000	1565100000	1017600000	2264900000	1736600000	1331500000	1169700000	1025400000	2287100000	2466400000	2193800000	2253200000	2402100000	1526500000	0.635443	-0.654164	0.00159424
Adenosylhomocysteinase	AHCY	112600000	99550000	152690000	98859000	159530000	129370000	85573000	141950000	92221000	196730000	159480000	200420000	179500000	175830000	211340000	0.636424	-0.651939	0.000157725
Protein-L-isoaspartate O-methyltransferase;Protein-L-isoaspartate(D-aspartate) O-methyltransferase	PCMT1	514470000	563400000	495530000	454660000	606370000	382000000	375130000	683240000	528940000	873310000	684850000	833740000	978250000	704720000	731880000	0.63851	-0.647218	0.000173534
Leucine-rich repeat-containing protein 73	LRRC73	7301500	9598300	8187600	8803700	12443000	7344300	5731200	8603700	7306000	11314000	19322000	12258000	11789000	13936000	9904900	0.63946	-0.645075	0.00373751
Thioredoxin	TXN	85915000	104150000	169690000	111360000	134200000	123720000	110080000	100510000	70382000	120380000	207880000	191470000	203440000	146030000	183150000	0.639842	-0.644212	0.00201839
Cellular nucleic acid-binding protein	CNBP	11305000	10526000	19571000	10195000	12856000	17834000	9047700	11564000	7404500	18430000	13588000	29438000	19710000	19629000	14049000	0.640307	-0.643163	0.0162378
Alpha/beta hydrolase domain-containing protein 11	ABHD11	29526000	22431000	22250000	49234000	29313000	40203000	49651000	25081000	20614000	59791000	58867000	34835000	46793000	58689000	41115000	0.640481	-0.642772	0.00923108
Protein FAM177A1	FAM177A1	29896000	17995000	39653000	35793000	27512000	24109000	29311000	34150000	13495000	47227000	32691000	40009000	35774000	28903000	77563000	0.640594	-0.642517	0.0371342
Sorting nexin-32	SNX32	18995000	23461000	13664000	13972000	19497000	17376000	15782000	13995000	24776000	32850000	36358000	28524000	25061000	30108000	15162000	0.640704	-0.64227	0.00462293
28S ribosomal protein S25, mitochondrial	MRPS25	19660000	19920000	13617000	9399000	NA	21757000	18454000	13915000	12412000	22966000	32436000	11990000	21699000	34694000	27027000	0.642194	-0.63892	0.020952
NADP-dependent malic enzyme;Malic enzyme	ME1	20813000	18633000	29180000	14743000	30265000	19375000	13583000	20127000	22254000	37916000	30698000	26433000	35595000	38779000	26659000	0.642503	-0.638225	0.00166808
Centrosomal protein of 41 kDa	CEP41	27685000	27007000	36052000	43173000	47666000	36313000	31399000	35599000	37182000	62539000	65054000	60933000	51744000	59212000	34025000	0.643817	-0.635278	0.000961038
Peroxiredoxin-2	PRDX2	1454500000	1328700000	1916600000	1606900000	2653300000	1887200000	1155700000	1812900000	2086700000	2639400000	2197400000	2663300000	2651200000	3316000000	2996400000	0.643942	-0.634998	0.000748353
Tripeptidyl-peptidase 2	TPP2	49296000	42621000	53894000	38783000	51661000	38069000	47625000	52315000	37145000	39879000	56333000	67374000	66117000	119140000	76492000	0.644839	-0.632989	0.0165073
Protein phosphatase 1 regulatory subunit 1B	PPP1R1B	38822000	26975000	61432000	45333000	61973000	51067000	30378000	36791000	36478000	81189000	60313000	74030000	74560000	78109000	34193000	0.644889	-0.632878	0.00913947
Delta(3,5)-Delta(2,4)-dienoyl-CoA isomerase, mitochondrial	ECH1	113950000	87143000	151980000	170560000	178650000	133290000	54189000	103940000	143840000	163700000	206900000	152770000	271820000	221730000	159000000	0.644909	-0.632833	0.00879834
Protocadherin gamma-C5	PCDHGC5	19374000	19686000	25519000	14857000	22944000	20987000	10537000	15193000	15408000	30469000	36831000	24597000	42818000	17471000	17721000	0.645471	-0.631576	0.0225895
Malate dehydrogenase;Malate dehydrogenase, cytoplasmic	MDH1	1168300000	1142500000	1808500000	1473000000	1972900000	1338900000	1060100000	1251500000	1239900000	2037800000	1600500000	1974000000	2326000000	2646500000	2250600000	0.64694	-0.628296	0.000801922
Putative monooxygenase p33MONOX	KIAA1191	10394000	10530000	11482000	11329000	21141000	15374000	11139000	10727000	17954000	21172000	26464000	13420000	26007000	24957000	11676000	0.647124	-0.627886	0.0176987
Synaptotagmin-3	SYT3	11607000	12367000	17524000	13830000	24055000	11108000	14536000	12241000	12350000	26613000	26732000	18517000	24868000	25306000	11348000	0.647844	-0.626282	0.010647
Cytochrome c oxidase subunit 6B1	COX6B1	669420000	530040000	823210000	681010000	890780000	609840000	864240000	910500000	485860000	1206300000	1261900000	625650000	1139000000	1632300000	766390000	0.649914	-0.621678	0.0136517
Malate dehydrogenase;Malate dehydrogenase, mitochondrial	MDH2	3051400000	2068600000	3115600000	3406900000	3223300000	2407900000	2414400000	1987900000	2496300000	4386200000	3909100000	2365300000	5300500000	6528300000	2245200000	0.651511	-0.618138	0.0291843
CUGBP Elav-like family member 6	CELF6	3797600	2098400	3583500	2053100	4463500	4259900	1993600	1886200	3798300	6373500	3972800	4668000	4306600	4482100	NA	0.651974	-0.617113	0.0137097
RasGAP-activating-like protein 1	RASAL1	34625000	54640000	40492000	25125000	49439000	24867000	25983000	41825000	43724000	70483000	53028000	72746000	73915000	39274000	38878000	0.652113	-0.616806	0.0132254
Hexokinase;Hexokinase-1	HK1	3545100000	3589300000	3557300000	3812800000	4504800000	3831500000	3779000000	3531600000	3769500000	6743400000	6230300000	4097500000	7010900000	7050800000	3542500000	0.652161	-0.616701	0.00204793
Immunity-related GTPase family Q protein	IRGQ	43544000	52226000	38727000	46621000	46400000	28926000	36958000	63821000	42455000	82467000	71222000	68362000	63276000	80144000	42729000	0.652749	-0.615401	0.00219948
Tyrosine-protein phosphatase non-receptor type substrate 1	SIRPA	2024300000	1528900000	1736400000	1993900000	2277400000	1609400000	1682700000	1763600000	1957300000	3837700000	2319800000	2618500000	3305000000	2603000000	2238700000	0.652926	-0.615009	0.000828686
Alpha-synuclein	SNCA	413700000	646000000	567990000	678490000	1272200000	852180000	487030000	503810000	909800000	981370000	762870000	1458700000	1442600000	929270000	886780000	0.653214	-0.614373	0.0255094
Glutathione synthetase	GSS	46996000	48864000	49840000	43903000	81248000	43028000	51633000	36318000	45460000	73957000	62066000	68343000	71136000	101050000	79820000	0.6534	-0.613962	0.00204277
Electron transfer flavoprotein-ubiquinone oxidoreductase, mitochondrial	ETFDH	79754000	64734000	102040000	71692000	116960000	69394000	73475000	81794000	75724000	153190000	107580000	85910000	122550000	177710000	102350000	0.654457	-0.61163	0.00627201
Serine/threonine-protein phosphatase PGAM5, mitochondrial	PGAM5	238370000	246580000	220600000	241520000	341600000	206340000	206310000	196100000	205870000	361630000	368530000	318380000	420960000	320460000	351940000	0.654649	-0.611206	8.92514e-05
Alpha-internexin	INA	4113500000	2944800000	3558700000	3084200000	4405500000	2596300000	2924400000	4045800000	2510500000	5153900000	5239100000	3797900000	5041200000	4722400000	6781300000	0.654691	-0.611113	0.00119309
Gamma-enolase;Enolase	ENO2	1266800000	1339800000	1604800000	1167100000	2099200000	1341500000	989280000	1598500000	810270000	1788800000	1878200000	1888900000	1864100000	2917500000	2098700000	0.654929	-0.610589	0.00465716
Pyruvate kinase	PKM2;PKM	4644900000	3885300000	6224600000	4540100000	7548100000	4469600000	3663900000	4745600000	4345200000	7263400000	5969400000	7924200000	6908500000	9199900000	7415700000	0.657508	-0.604919	0.00118374
Cdc42 effector protein 1	CDC42EP1	57579000	35267000	61790000	25215000	37365000	NA	50805000	41469000	20154000	53573000	81313000	46515000	57069000	60345000	76905000	0.658025	-0.603787	0.0170443
Adenylyl cyclase-associated protein 2;Adenylyl cyclase-associated protein	CAP2	636870000	676120000	533830000	593440000	731990000	547110000	432790000	603850000	677030000	965610000	1001300000	1168700000	944320000	750710000	666040000	0.658947	-0.601766	0.00064386
Fructose-bisphosphate aldolase;Fructose-bisphosphate aldolase A	ALDOA	3116100000	3266000000	3523300000	3228800000	5039100000	4032400000	2155900000	3347300000	3026500000	4941700000	4510000000	5799700000	5035800000	5828100000	4964100000	0.659288	-0.60102	0.000339364
Synaptopodin	SYNPO	388710000	410780000	676730000	645310000	1058800000	631600000	474380000	450440000	942090000	957880000	1129900000	800290000	1218400000	1090400000	538240000	0.660126	-0.599187	0.0244044
Charged multivesicular body protein 4b	CHMP4B	80287000	90109000	79257000	90477000	160450000	166000000	55883000	71254000	100680000	186690000	132840000	129990000	135990000	143110000	173960000	0.660623	-0.598102	0.0127458
Arylsulfatase A;Arylsulfatase A component B;Arylsulfatase A component C	ARSA	3587600	3514700	2864300	4279200	5770600	5208800	5059900	3873000	2736400	6980600	6172500	NA	4542200	7079200	6223100	0.661243	-0.596748	0.00366627
NADH dehydrogenase [ubiquinone] flavoprotein 1, mitochondrial	NDUFV1	1210800000	1148300000	1271200000	1322400000	1950300000	1551900000	1233300000	1269300000	1217900000	2165700000	2237300000	1505600000	2042000000	2957900000	1365100000	0.661333	-0.596552	0.00649046
Electron transfer flavoprotein subunit alpha, mitochondrial	ETFA	131230000	109800000	131440000	177570000	170470000	143880000	99835000	102740000	116200000	198420000	144680000	129430000	256210000	326100000	137850000	0.661343	-0.59653	0.0329998
NADH dehydrogenase [ubiquinone] iron-sulfur protein 3, mitochondrial	NDUFS3	612490000	530380000	678950000	733910000	847460000	562920000	632730000	581400000	644480000	1129500000	1017100000	759870000	874220000	1403700000	687140000	0.661352	-0.59651	0.00404706
Phosphomannomutase;Phosphomannomutase 1	PMM1	42443000	43288000	38950000	41104000	68127000	37459000	26329000	27681000	45617000	76395000	54196000	82596000	66644000	45204000	48402000	0.662313	-0.594416	0.0109838
Cytochrome b-c1 complex subunit Rieske, mitochondrial;Cytochrome b-c1 complex subunit 11;Putative cytochrome b-c1 complex subunit Rieske-like protein 1	UQCRFS1;UQCRFS1P1	823620000	767110000	743290000	860120000	801710000	730440000	837510000	619810000	923900000	1522300000	1315800000	894710000	1013600000	1617500000	790090000	0.662334	-0.594368	0.00456872
Superoxide dismutase [Cu-Zn]	SOD1	444580000	429940000	639770000	473370000	741650000	452690000	440230000	588540000	339980000	725220000	752450000	647960000	834560000	998270000	613110000	0.663631	-0.591548	0.00261793
Tetraspanin;CD82 antigen	CD82	36965000	38207000	44886000	46004000	57124000	59355000	48307000	55542000	17792000	65614000	77639000	70097000	55081000	63588000	74004000	0.663644	-0.591519	0.0020802
Myeloid-associated differentiation marker	MYADM	16690000	16558000	14835000	3625200	14826000	13082000	14418000	16359000	15092000	28684000	22253000	22464000	17373000	11478000	23720000	0.66409	-0.590548	0.0160773
N-acylneuraminate cytidylyltransferase	CMAS	13859000	7745400	13065000	13109000	19251000	24595000	8522000	5386400	17230000	17400000	19609000	18958000	21755000	27520000	17947000	0.66436	-0.589962	0.0281295
Proteasome subunit alpha type;Proteasome subunit alpha type-4;Proteasome subunit beta type	PSMA4	29458000	31110000	30115000	29212000	51345000	45101000	38325000	35764000	39831000	48937000	42746000	63867000	43209000	71623000	60781000	0.664851	-0.588897	0.00288273
Dihydropteridine reductase	QDPR	613130000	321430000	924030000	568570000	629520000	436320000	573890000	617460000	233670000	620020000	582840000	835980000	689960000	896070000	1305700000	0.66497	-0.588639	0.0393107
Aconitate hydratase, mitochondrial	ACO2	3202900000	2402700000	2858000000	3162300000	2621000000	2305800000	2159200000	2295600000	2405600000	3449500000	3612200000	3335400000	4225900000	5593600000	3254800000	0.665011	-0.58855	0.00171056
Neuromodulin	GAP43	2322800000	2181400000	1955800000	2567900000	3825400000	1905900000	1528300000	2078800000	2410000000	4667900000	2641600000	4428900000	4308200000	2894600000	1886700000	0.665015	-0.588541	0.0253534
Phosphoribosyl pyrophosphate synthase-associated protein 2	PRPSAP2	12311000	12033000	13553000	11370000	16263000	11600000	8521900	14405000	11405000	18776000	15813000	24874000	13619000	18514000	20089000	0.665335	-0.587847	0.00145402
Dihydrolipoyl dehydrogenase;Dihydrolipoyl dehydrogenase, mitochondrial	DLD	1097900000	1035400000	1356400000	1603700000	1767500000	1080700000	1210100000	1030800000	1152300000	1986400000	1996700000	1221600000	1653600000	2848200000	1648400000	0.665487	-0.587519	0.00990542
Bis(5-adenosyl)-triphosphatase	FHIT	5983800	7871900	10170000	12742000	8290800	14860000	8000100	10835000	4700100	9958000	15024000	8510200	17799000	18554000	13714000	0.665825	-0.586785	0.0278878
Glucose 1,6-bisphosphate synthase	PGM2L1	91342000	103860000	88873000	115250000	138320000	85689000	77105000	90343000	121920000	142690000	153880000	196110000	172920000	101810000	146300000	0.665931	-0.586555	0.00205483
Evolutionarily conserved signaling intermediate in Toll pathway, mitochondrial	ECSIT	3689700	3859900	5929400	5921200	8590300	7687600	5444400	4458500	4672300	11560000	7635200	8909400	8381200	8176100	5615200	0.666351	-0.585646	0.0105029
Transporter;Sodium- and chloride-dependent GABA transporter 1	SLC6A1	272230000	275740000	203280000	288580000	316630000	350180000	415250000	341730000	384300000	196570000	201870000	215870000	224040000	223780000	202630000	1.50116	0.586082	0.00177136
Elongation factor 1-gamma	EEF1G	185310000	318580000	249510000	214160000	130160000	136630000	249530000	292100000	158510000	120480000	132180000	157020000	110510000	181650000	156600000	1.50233	0.587202	0.0287999
EH domain-containing protein 1	EHD1	190030000	170850000	149960000	170260000	109260000	142760000	163770000	170470000	264160000	106940000	99384000	164650000	105120000	98504000	104730000	1.50298	0.587821	0.0111436
Heat shock protein HSP 90-beta	HSP90AB1	2492100000	3386100000	2951600000	3568200000	1646800000	2783100000	3079000000	3496300000	3199600000	1703800000	1758900000	2222500000	1809400000	2264000000	2041400000	1.50298	0.587829	0.00223346
Probable asparagine--tRNA ligase, mitochondrial	NARS2	22543000	21246000	23867000	25721000	13496000	20895000	33529000	21261000	18623000	11514000	12606000	13297000	13563000	23354000	14854000	1.5038	0.58861	0.0142274
Protein FAM45A;Protein FAM45B	FAM45A;FAM45B	17200000	15832000	12730000	17695000	11293000	21256000	19084000	16333000	14715000	9365200	9904000	10071000	9378200	10636000	15430000	1.50384	0.588651	0.00279133
Arpin	ARPIN	36480000	30680000	29254000	35052000	23525000	31397000	42593000	33521000	32967000	19625000	24544000	21652000	21336000	24233000	19425000	1.50579	0.590516	0.000330029
Adenylate kinase isoenzyme 1	AK1	480790000	520270000	314190000	318940000	163450000	224190000	329960000	368340000	238790000	204330000	278310000	210400000	168960000	214630000	230770000	1.50881	0.593408	0.0430691
Ubiquitin domain-containing protein UBFD1	UBFD1	29014000	30020000	28339000	27291000	16286000	18363000	31929000	32754000	28334000	16594000	25788000	11252000	8131200	27227000	18019000	1.50969	0.594249	0.0203248
DnaJ homolog subfamily C member 12	JDP1	3839300	7008400	6143200	7419700	4525100	6998900	NA	5182700	9679600	2654900	3657300	4795800	6057000	3422500	4487700	1.51934	0.603442	0.0285045
Sestrin-1	SESN1	17958000	17485000	9054200	21179000	17677000	11599000	16232000	11941000	22614000	10303000	11756000	15492000	7865900	8300600	10120000	1.52198	0.60595	0.0190433
Tubulin-folding cofactor B	TBCB	373650000	410290000	371670000	287970000	146290000	353770000	404420000	366580000	278330000	183480000	159620000	252820000	208500000	200610000	305420000	1.52262	0.606553	0.0110165
Coronin;Coronin-1B	CORO1B	133800000	158870000	120780000	126010000	85091000	102290000	184680000	200860000	85753000	92829000	83591000	83111000	79747000	85913000	95969000	1.53265	0.616029	0.0184245
WD repeat-containing protein 1	WDR1	1800000000	1727300000	1436700000	1681600000	1053900000	1525000000	1316700000	1271100000	1538600000	575910000	773690000	1556100000	739230000	564390000	1587200000	1.53551	0.618716	0.0150695
E3 ubiquitin-protein ligase RNF114	RNF114	14602000	15431000	9324300	9964300	7487300	12296000	20811000	10920000	15602000	7596800	10475000	6903000	5013300	7957000	12608000	1.53552	0.618727	0.0344222
Calreticulin	CALR	1014900000	1104600000	1051600000	980440000	778340000	767820000	886720000	1330700000	1001700000	693150000	702890000	449570000	660190000	635030000	724660000	1.53785	0.620915	0.000707332
Protein zyg-11 homolog B	ZYG11B	55287000	59925000	43038000	46795000	26580000	43918000	70869000	39187000	33851000	21267000	27090000	36539000	24790000	29178000	42872000	1.53868	0.621692	0.0207719
Protein XRP2	RP2	6093000	8141800	6935600	9824400	5531400	6732900	8306400	5950300	NA	6027200	2584600	5022800	6535700	3958400	3904100	1.5388	0.621805	0.00788848
F-box only protein 2	FBXO2	789460000	732240000	597320000	628650000	376850000	619750000	734170000	763370000	640670000	441250000	467380000	311900000	373370000	327110000	627190000	1.53899	0.621983	0.00344982
Molybdopterin synthase catalytic subunit	MOCS2	5640800	7817900	4142100	5173700	3303800	7756800	4807400	5819900	3352800	3209300	3217900	5076600	2056600	3546500	3597000	1.53965	0.622604	0.0287923
Nucleosome assembly protein 1-like 4	NAP1L4	335830000	495380000	368190000	368830000	233920000	275930000	334570000	577960000	340010000	212730000	215320000	304320000	222910000	239660000	240070000	1.54732	0.629767	0.0124393
Kv channel-interacting protein 2	KCNIP2	20861000	16626000	10972000	18729000	18558000	23050000	15024000	13529000	19681000	9536200	11366000	12240000	10935000	13808000	9759200	1.5476	0.630035	0.00247456
NSFL1 cofactor p47	NSFL1C	354520000	407830000	344730000	409780000	235540000	377670000	385150000	406510000	376010000	233770000	183790000	297170000	207450000	214620000	283400000	1.54802	0.630421	0.000318167
Heterogeneous nuclear ribonucleoprotein Q	SYNCRIP	33642000	44589000	29040000	34106000	23764000	21367000	31792000	41824000	28819000	16239000	21807000	24036000	18707000	21131000	22511000	1.54808	0.630476	0.00412908
Protein LAP2	ERBB2IP	47711000	46310000	49332000	34051000	39714000	76874000	47841000	36995000	35400000	21547000	28863000	26838000	24181000	30784000	46018000	1.5494	0.631714	0.0184643
Coiled-coil domain-containing protein 93	CCDC93	31937000	32055000	32396000	26382000	19909000	28081000	41416000	33724000	41822000	19287000	17514000	25238000	19960000	23326000	17868000	1.55703	0.638793	0.00231165
Vacuolar protein sorting-associated protein 26B	VPS26B	221130000	325720000	233800000	257080000	126930000	217740000	293180000	261040000	260660000	122590000	163630000	204450000	135320000	163760000	148610000	1.56108	0.642543	0.00369633
N-acetylserotonin O-methyltransferase-like protein	ASMTL	118290000	116550000	116030000	78612000	73594000	118770000	65623000	136130000	125590000	45726000	47267000	63957000	63523000	99254000	85266000	1.56248	0.643836	0.0101829
Inositol hexakisphosphate kinase 1	IP6K1	15615000	21057000	11065000	14937000	10545000	20767000	15859000	16807000	14737000	9886000	11775000	10936000	10227000	7437300	9979900	1.5647	0.645885	0.00320935
Oligophrenin-1	OPHN1	27940000	33885000	26053000	32720000	21114000	26290000	31221000	32804000	27469000	15820000	20681000	20630000	19680000	18636000	15027000	1.56596	0.647043	0.000103415
Thrombospondin type-1 domain-containing protein 7A	THSD7A	9660400	12930000	14686000	21300000	16726000	19893000	14193000	7094500	8425100	7223100	10371000	9453300	9149000	11102000	5787300	1.56863	0.649508	0.0352014
PDZ and LIM domain protein 5	PDLIM5	87686000	73077000	62242000	69333000	43956000	69362000	85260000	49391000	79362000	34940000	43307000	67109000	34968000	42896000	39872000	1.57022	0.650968	0.00462255
Ubiquitin thioesterase OTUB1	OTUB1	1023300000	1103700000	840350000	851660000	475570000	841050000	927150000	1138400000	927560000	492480000	514480000	789670000	510220000	435600000	697870000	1.57519	0.655526	0.00343141
14-3-3 protein zeta/delta	YWHAZ	12377000000	13191000000	9706100000	11246000000	6493200000	8592000000	7777300000	11010000000	10476000000	5708900000	5581500000	9040600000	5856200000	4818400000	7340200000	1.57981	0.659751	0.00324792
Plectin	PLEC	11908000000	10540000000	9446400000	9211800000	7121900000	14326000000	9914600000	9047900000	12391000000	5594600000	7086800000	6787400000	5766600000	5823800000	8566600000	1.57991	0.659839	0.00155698
Dickkopf-related protein 3	DKK3	86748000	154590000	101420000	77127000	96026000	124940000	54203000	84805000	102690000	54990000	45592000	69331000	75758000	40244000	85914000	1.58236	0.662075	0.0174467
Carnitine O-palmitoyltransferase 2, mitochondrial	CPT2	154010000	134080000	131680000	169340000	52517000	99007000	136960000	120040000	110430000	64690000	75963000	52584000	80215000	91996000	100240000	1.58628	0.665643	0.0101485
L-fucose kinase	FUK	24413000	27160000	32535000	24258000	22996000	32158000	24763000	20827000	30862000	16050000	14230000	20428000	12739000	13735000	23611000	1.58723	0.666508	0.000741179
Heat shock protein HSP 90-alpha	HSP90AA1	6862700000	8677400000	8208400000	9070100000	4058000000	5362000000	8197600000	11422000000	7693800000	3956100000	4322900000	5115900000	4566300000	5850800000	5339800000	1.59057	0.669545	0.00782383
14-3-3 protein theta	YWHAQ	863590000	1124400000	730020000	931650000	429250000	680390000	879140000	1170100000	546880000	450180000	456330000	657500000	404360000	459670000	637150000	1.59977	0.677869	0.0140057
1-phosphatidylinositol 4,5-bisphosphate phosphodiesterase beta-4	PLCB4	5913300	11068000	9015200	7963300	10682000	7746700	15117000	9355100	10757000	5072800	10265000	3702400	4469900	9034800	3911700	1.60223	0.680078	0.0235189
Heat shock protein beta-8	HSPB8	77972000	43136000	45494000	35302000	25409000	59354000	44877000	36149000	36227000	26847000	28958000	27246000	29457000	30819000	24080000	1.60853	0.685747	0.0209911
Alpha/beta hydrolase domain-containing protein 14B	ABHD14B	65819000	64419000	48148000	55512000	19538000	29843000	64989000	68896000	57649000	23350000	26344000	24850000	25386000	28985000	67205000	1.61402	0.69066	0.045303
Switch-associated protein 70	SWAP70	26621000	44248000	21890000	36565000	18154000	24240000	39149000	37554000	43704000	13736000	12819000	38991000	20022000	12650000	22389000	1.61475	0.69131	0.0345166
COMM domain-containing protein 4	COMMD4	12108000	9992900	10128000	7841500	6500200	7103500	11988000	7718100	5727700	NA	4272400	8138400	4408600	5528700	4849500	1.61591	0.692346	0.0151728
Leucine zipper transcription factor-like protein 1	LZTFL1	142990000	169410000	131280000	167510000	84675000	140310000	170540000	182690000	138330000	89517000	86704000	97818000	71286000	86952000	114080000	1.62011	0.696089	0.000842262
Cdc42 effector protein 4	CDC42EP4	104880000	97087000	71490000	80045000	55628000	86153000	96775000	82669000	93298000	64862000	58303000	43118000	55330000	58849000	34101000	1.62771	0.702842	0.000580497
Peptidyl-prolyl cis-trans isomerase FKBP4;Peptidyl-prolyl cis-trans isomerase FKBP4, N-terminally processed	FKBP4	417030000	702820000	473740000	591780000	251670000	318650000	612310000	778830000	393710000	249160000	300530000	304560000	269440000	396160000	339090000	1.62836	0.703421	0.0229459
Rho guanine nucleotide exchange factor 25	ARHGEF25	4130700	5379100	2794900	4229500	3557500	2854300	5966400	4050600	4352700	2505600	2669200	2077800	3654500	2466600	1897400	1.62903	0.704016	0.00512114
Tetratricopeptide repeat protein 5	TTC5	5981200	5666900	8496900	6024200	4731900	3769600	3536800	4771900	7660600	2423600	3704200	5183200	3497400	3050700	2863400	1.62915	0.704117	0.0128867
Ribosomal protein S6 kinase;Ribosomal protein S6 kinase alpha-2	RPS6KA2	193040000	203250000	206910000	205540000	111530000	209610000	186800000	164540000	165740000	74440000	101240000	135200000	86338000	103120000	173590000	1.62921	0.704177	0.00152957
Protein phosphatase 1F	PPM1F	93911000	105850000	64126000	84189000	38236000	63115000	73422000	98631000	76032000	48565000	50717000	50340000	40233000	41719000	53679000	1.63016	0.705013	0.00483147
Nucleoside diphosphate kinase 7	NME7	16865000	16092000	13683000	13135000	8928100	22564000	16993000	14442000	31401000	11625000	10893000	7349600	14046000	8658000	10294000	1.63421	0.708591	0.033151
Oxysterol-binding protein;Oxysterol-binding protein-related protein 2	OSBPL2	16789000	18481000	12278000	15430000	9533200	13808000	15516000	29528000	15564000	11168000	6285200	11935000	10766000	7277700	12424000	1.63645	0.710574	0.022739
Protein phosphatase methylesterase 1	PPME1	151500000	165040000	159660000	158840000	73752000	183140000	184310000	164360000	138430000	67373000	74081000	101870000	81273000	92050000	145060000	1.63672	0.710804	0.00309873
Reticulocalbin-1	RCN1	116650000	216160000	120440000	195770000	114990000	187010000	147460000	139050000	225060000	82472000	111770000	92809000	112250000	75345000	120720000	1.63775	0.711714	0.00561749
Non-specific protein-tyrosine kinase;Tyrosine-protein kinase Lyn	LYN	13482000	15112000	9269000	23986000	16333000	16490000	17093000	7927800	17884000	9027700	10574000	11429000	8274100	9785900	6834600	1.64001	0.713702	0.0119661
Oxygen-dependent coproporphyrinogen-III oxidase, mitochondrial	CPOX	81572000	89985000	54088000	34591000	42484000	100170000	92775000	77312000	68539000	44897000	22260000	58555000	43526000	45027000	46458000	1.64035	0.714005	0.0180755
Calponin-3;Calponin	CNN3	62080000	98119000	75331000	38129000	36132000	52077000	60260000	79601000	57159000	31120000	45231000	48616000	32838000	36881000	31447000	1.64767	0.720425	0.0137157
Gap junction protein;Gap junction alpha-1 protein	GJA1	1245200000	708270000	943970000	593410000	833370000	1408500000	914910000	811440000	814050000	544600000	536180000	485190000	641160000	542250000	597180000	1.64808	0.72079	0.00512086
UBX domain-containing protein 7	UBXN7	5499700	7586800	9581500	7314000	4275500	7604000	6495900	10801000	3128900	2297400	2389100	6524900	3731300	6675100	3454400	1.65621	0.727887	0.0379889
Lysophospholipase-like protein 1	LYPLAL1	54280000	31704000	39882000	35344000	16644000	37087000	40066000	41675000	37445000	15110000	24804000	21596000	11138000	20098000	41736000	1.65637	0.728021	0.0168505
Claudin-10	CLDN10	44005000	32856000	36675000	46898000	31112000	74026000	42887000	30191000	28649000	26681000	26175000	30392000	27888000	15798000	20873000	1.65666	0.728278	0.0196824
Diphosphomevalonate decarboxylase	MVD	40600000	39664000	38855000	45869000	19616000	17690000	29478000	41808000	27434000	16908000	22864000	22451000	18293000	22016000	18137000	1.66303	0.733813	0.00853408
Elongation factor 1-beta	EEF1B2	126950000	178870000	101030000	112780000	65043000	95587000	134270000	184680000	77369000	54498000	73551000	72824000	54517000	88594000	87424000	1.66367	0.734367	0.01902
14-3-3 protein gamma;14-3-3 protein gamma, N-terminally processed	YWHAG	10336000000	9332300000	7382800000	10401000000	4813800000	7076100000	7878500000	8610700000	6159700000	3903400000	4667800000	6622100000	3693500000	4198600000	5673900000	1.66881	0.738823	0.00254217
Adapter molecule crk	CRK	88440000	98154000	56775000	75169000	32983000	51471000	76949000	95122000	71221000	35800000	33088000	39787000	51979000	39273000	58009000	1.6704	0.740193	0.00930569
14-3-3 protein epsilon	YWHAE	7157400000	7110800000	5938400000	7694500000	3772900000	6954500000	6562600000	8267100000	5425600000	3354400000	3560800000	5136500000	3767400000	3377400000	4217400000	1.67661	0.745543	0.000706766
Eukaryotic translation initiation factor 3 subunit D	EIF3D	39680000	48078000	48423000	39477000	26346000	34614000	53991000	48257000	51910000	20263000	22663000	23603000	24118000	33402000	30724000	1.68322	0.751226	0.000848333
E3 ubiquitin-protein ligase ARIH1	ARIH1	32660000	26484000	22374000	29775000	14173000	27019000	24001000	30953000	23544000	11804000	6277300	27802000	11814000	18229000	15453000	1.68516	0.752885	0.00783274
Ubiquitin-conjugating enzyme E2 R2	UBE2R2	9638000	16742000	14065000	9978500	6458500	9392000	17780000	16181000	10759000	4439200	11658000	7218000	6190500	7341500	7035700	1.68621	0.753788	0.0159745
DNA fragmentation factor subunit alpha	DFFA	32118000	19581000	25079000	19999000	6112600	15957000	26712000	26641000	13482000	10329000	15985000	13902000	9791400	12553000	10847000	1.68631	0.753871	0.0278576
Cytosolic non-specific dipeptidase	CNDP2	850400000	1097700000	627690000	777330000	408130000	514420000	699330000	991330000	536960000	339190000	378940000	393830000	417500000	393620000	636850000	1.69361	0.760103	0.0115367
Dystrobrevin alpha	DTNA	345770000	301760000	280730000	302440000	199940000	374960000	292470000	298870000	258360000	152920000	158220000	199970000	143160000	214800000	175950000	1.69394	0.760382	0.000126443
Bifunctional purine biosynthesis protein PURH;Phosphoribosylaminoimidazolecarboxamide formyltransferase;IMP cyclohydrolase	ATIC	535050000	461510000	476770000	459860000	205440000	458090000	496940000	423160000	475980000	181190000	211840000	377520000	209790000	183080000	400070000	1.70252	0.767668	0.00329391
E3 ubiquitin-protein ligase TRIM4	TRIM4	4448000	3473100	2944100	2871800	3414800	4541300	5359200	2893000	6501500	1133600	1010400	3452500	2008300	2781200	3851600	1.7066	0.771124	0.0231046
Protein SCAI	SCAI	176730000	198480000	187820000	238430000	97459000	197240000	234280000	263410000	248170000	92676000	128160000	135940000	114860000	135270000	109430000	1.7143	0.777617	0.00155951
Sequestosome-1	SQSTM1	85238000	104670000	129940000	146590000	116720000	177990000	117020000	87492000	87343000	59228000	62333000	59589000	60714000	71990000	93477000	1.72342	0.785274	0.00305824
Crk-like protein	CRKL	278940000	299680000	291110000	223550000	112020000	189460000	309800000	228270000	181330000	105790000	142590000	149070000	106250000	139780000	172630000	1.72702	0.788287	0.00431934
Acetyl-coenzyme A synthetase;Acetyl-coenzyme A synthetase 2-like, mitochondrial	ACSS1	100360000	137710000	82453000	118990000	46210000	95969000	153130000	129190000	68918000	44683000	63272000	39929000	41045000	76402000	94621000	1.72788	0.789002	0.0172651
PDZ and LIM domain protein 4	PDLIM4	12490000	17480000	10079000	14278000	7521300	22721000	12865000	9541200	18838000	6890600	6681100	6811100	NA	7238500	12602000	1.73771	0.797186	0.0282752
F-box only protein 21	FBXO21	34296000	37885000	19105000	29672000	21552000	19612000	34139000	30545000	25781000	11025000	13950000	26624000	13301000	16763000	15151000	1.73933	0.79853	0.00360379
14-3-3 protein eta	YWHAH	2110800000	2951300000	2147600000	2440500000	1095300000	2340900000	1931800000	2370500000	2541500000	1091000000	1264800000	1813600000	1083600000	1039700000	1337900000	1.74125	0.800125	0.00132191
Vacuolar protein sorting-associated protein 26A	VPS26A	102420000	99413000	89370000	101500000	38258000	78332000	103500000	115730000	98305000	49605000	48121000	76395000	34624000	52217000	54775000	1.74582	0.803901	0.00221011
N-acetyl-D-glucosamine kinase	NAGK	108430000	131590000	60619000	85451000	50147000	110390000	100620000	103750000	57986000	47142000	44216000	59125000	49067000	36173000	72482000	1.74988	0.807257	0.00799727
Cytospin-A	CYTSA	19265000	18423000	18191000	15979000	17529000	16930000	20492000	23596000	22352000	10733000	11940000	13610000	8990400	10870000	9661500	1.75019	0.807515	9.21075e-06
Acyl-CoA synthetase short-chain family member 3, mitochondrial	ACSS3	50033000	69687000	36308000	54159000	18593000	33793000	62050000	66084000	71113000	31117000	29181000	21036000	24369000	31102000	38624000	1.75501	0.811481	0.0143805
Fatty acid synthase;[Acyl-carrier-protein] S-acetyltransferase;[Acyl-carrier-protein] S-malonyltransferase;3-oxoacyl-[acyl-carrier-protein] synthase;3-oxoacyl-[acyl-carrier-protein] reductase;3-hydroxyacyl-[acyl-carrier-protein] dehydratase;Enoyl-[acyl-carrier-protein] reductase;Oleoyl-[acyl-carrier-protein] hydrolase	FASN	1991700000	1819500000	2033800000	2093900000	1022900000	1621800000	1978900000	1954500000	1575300000	840550000	955680000	1569600000	783290000	928110000	1034100000	1.75546	0.81185	0.000517659
Heat shock protein beta-1	HSPB1	1401000000	1302200000	1542600000	1760500000	1169800000	1911100000	1960500000	1208600000	1483100000	776570000	739070000	693110000	810600000	634820000	1561800000	1.75607	0.812349	0.00159687
Vacuolar protein sorting-associated protein 35	VPS35	1030400000	1206300000	873960000	1023000000	386040000	687910000	1019000000	964510000	877820000	421960000	448070000	783200000	437250000	431450000	540510000	1.75654	0.812735	0.0035429
Astrocytic phosphoprotein PEA-15	PEA15	963210000	1588200000	743200000	690960000	471700000	504540000	700790000	1190000000	633470000	384710000	432290000	603590000	421920000	331050000	661270000	1.7605	0.815984	0.0373065
Ubiquitin-like modifier-activating enzyme 1	UBA1	1946300000	1719100000	1650500000	1589900000	639300000	958790000	1693200000	1614900000	1613100000	678570000	746360000	1020300000	687160000	852200000	1093100000	1.76262	0.817725	0.00341866
Oxysterol-binding protein;Oxysterol-binding protein-related protein 9	OSBPL9	16356000	14167000	18946000	14007000	15839000	14381000	18847000	14993000	13172000	8710000	11165000	11141000	6157900	7110900	NA	1.76519	0.819824	0.000108136
Fructose-2,6-bisphosphatase TIGAR	TIGAR	30517000	44693000	20325000	32956000	12107000	16745000	32494000	48072000	23048000	15203000	14273000	16012000	13140000	18854000	21018000	1.76621	0.820654	0.0290436
Inositol-trisphosphate 3-kinase B	ITPKB	107400000	86840000	66408000	95503000	51102000	95285000	94722000	57879000	40977000	41244000	29941000	39722000	30374000	30405000	90236000	1.77182	0.825228	0.0175578
O-acetyl-ADP-ribose deacetylase MACROD1	MACROD1	135160000	144310000	130230000	133280000	60015000	80672000	152100000	83314000	88994000	52259000	51487000	44138000	61891000	97396000	71128000	1.7765	0.829042	0.00679022
Geranylgeranyl transferase type-2 subunit alpha	RABGGTA	59671000	78614000	76648000	61141000	26794000	69238000	63963000	58364000	68081000	30308000	26379000	59363000	23754000	27295000	43293000	1.78243	0.833847	0.00351121
AP-1 complex subunit sigma-1A	AP1S1	55459000	61100000	44514000	50670000	29987000	54368000	56754000	34713000	37215000	23522000	18348000	36670000	24667000	21507000	33655000	1.78814	0.838463	0.00137066
Phosphopantothenate--cysteine ligase	PPCS	32198000	25425000	25468000	26201000	16590000	20978000	30285000	26825000	27640000	12312000	15486000	18444000	15874000	12589000	11557000	1.78997	0.839938	0.000127582
Carboxymethylenebutenolidase homolog	CMBL	169950000	263960000	109480000	174850000	86204000	134970000	196940000	279100000	210190000	59514000	97427000	99439000	64278000	113300000	166910000	1.80366	0.850929	0.0181752
Heat shock protein beta-6	HSPB6	150580000	126580000	326690000	203750000	136250000	262770000	249230000	241030000	54277000	84769000	113030000	57042000	103910000	66269000	217450000	1.81711	0.861645	0.0463075
Apoptosis-stimulating of p53 protein 2	TP53BP2	18290000	15061000	18717000	13219000	12100000	11744000	16128000	15171000	14295000	6299000	7865700	5863000	6104300	12484000	10430000	1.83127	0.872848	0.000231737
Maturin	MTURN	82966000	66162000	58479000	58614000	30360000	35015000	61402000	74992000	40422000	28829000	23895000	38999000	36547000	27330000	29126000	1.83483	0.875649	0.00511942
Succinyl-CoA ligase subunit beta;Succinyl-CoA ligase [GDP-forming] subunit beta, mitochondrial	SUCLG2	128660000	141090000	100180000	153130000	35781000	87961000	93321000	100780000	125180000	66838000	33302000	41474000	46094000	61308000	101960000	1.83504	0.875812	0.011295
Mitogen-activated protein kinase;Mitogen-activated protein kinase 3	MAPK3	857930000	1090600000	632130000	685760000	487970000	521610000	674430000	635960000	898400000	333430000	435510000	531530000	391330000	267960000	395670000	1.83542	0.876107	0.0020078
Ethanolamine-phosphate cytidylyltransferase	PCYT2	121810000	164710000	86442000	117020000	72796000	93871000	137710000	151200000	89101000	43888000	57602000	70650000	63320000	74030000	61822000	1.85767	0.89349	0.00179686
Peptidyl-prolyl cis-trans isomerase;Peptidyl-prolyl cis-trans isomerase A;Peptidyl-prolyl cis-trans isomerase A, N-terminally processed	PPIA	4664800000	6619800000	3192500000	4001400000	2038500000	2681900000	5288000000	7003500000	3227800000	1858900000	2400800000	1980000000	2229600000	2312100000	3066100000	1.86403	0.898424	0.01705
Flavin reductase (NADPH)	BLVRB	374270000	333590000	319720000	193980000	114980000	317630000	250050000	315780000	333770000	108480000	102730000	209400000	101880000	141620000	248830000	1.86487	0.899074	0.00562953
Prolyl endopeptidase-like	PREPL	124110000	210360000	124330000	132480000	73883000	58828000	164700000	204050000	55920000	49358000	60458000	42503000	80474000	105540000	72223000	1.86521	0.89934	0.0347162
Vinexin	SORBS3	37675000	24044000	27219000	31025000	20899000	48340000	19365000	30507000	65313000	15729000	16109000	16988000	17874000	18981000	23079000	1.8658	0.899796	0.0246898
U1 small nuclear ribonucleoprotein 70 kDa	SNRNP70	57255000	39768000	39724000	60000000	73481000	68606000	55361000	39206000	45360000	19447000	25995000	14247000	30982000	45448000	34690000	1.8686	0.901959	0.00211493
Phytanoyl-CoA hydroxylase-interacting protein-like	PHYHIPL	722600000	933450000	589590000	759540000	211450000	415780000	824180000	1002100000	683400000	340160000	341740000	362850000	345570000	377860000	417110000	1.87377	0.905942	0.00873562
14 kDa phosphohistidine phosphatase	PHPT1	120790000	116230000	76537000	80194000	51046000	66340000	127020000	160050000	66058000	28408000	36182000	71150000	35957000	39568000	94065000	1.88706	0.916142	0.0210684
Aldo-keto reductase family 1 member C3	AKR1C3	153470000	86509000	114990000	151500000	51189000	73378000	82267000	101520000	153630000	43896000	42752000	52178000	48982000	38466000	114150000	1.89656	0.923387	0.015838
Thioredoxin reductase 1, cytoplasmic	TXNRD1	143990000	236620000	150960000	145520000	70093000	92576000	132040000	156840000	98382000	50960000	48288000	75340000	79403000	60579000	113920000	1.90906	0.932864	0.00975433
5-oxoprolinase	OPLAH	39690000	30658000	15188000	24045000	14006000	26487000	38354000	35488000	32873000	11736000	12247000	12560000	10229000	17258000	25603000	1.90993	0.933519	0.00764608
Ubiquinone biosynthesis protein COQ9, mitochondrial	COQ9	30503000	29246000	21249000	24427000	14365000	22669000	19225000	23408000	27750000	15714000	NA	7288500	12309000	12498000	13880000	1.91679	0.938689	0.000772754
Ubiquitin carboxyl-terminal hydrolase;Ubiquitin carboxyl-terminal hydrolase isozyme L1	UCHL1	8878500000	9532300000	6463100000	6880400000	2837500000	4340600000	5369800000	8510200000	4816400000	3248800000	2594000000	3949000000	3307700000	3381800000	3288600000	1.94332	0.958522	0.00599398
SET and MYND domain-containing protein 5	SMYD5	36897000	50342000	25597000	36480000	16517000	31388000	32217000	37220000	30241000	9752600	12345000	29518000	10887000	11959000	26735000	1.95592	0.967849	0.00502878
Prolyl endopeptidase	PREP	294830000	271610000	187900000	263750000	83170000	101980000	308080000	311200000	144860000	92421000	100420000	107920000	91849000	127940000	148220000	1.96119	0.971731	0.0147659
Spermine synthase	SMS	146660000	142620000	137160000	121280000	55846000	82915000	122310000	113130000	77407000	45051000	43886000	77992000	45825000	51473000	72999000	1.97559	0.98228	0.00187403
Glial fibrillary acidic protein	GFAP	75766000000	52747000000	36279000000	28153000000	22316000000	66925000000	50887000000	26108000000	36058000000	20961000000	29255000000	10362000000	15019000000	20295000000	37166000000	1.98028	0.985708	0.0223637
Annexin;Annexin A5	ANXA5	410970000	522190000	411180000	377690000	165980000	382680000	347330000	675850000	833600000	154450000	202470000	154880000	238620000	182030000	444040000	1.99903	0.999301	0.0225053
Geranylgeranyl transferase type-2 subunit beta	RABGGTB	22529000	21820000	19708000	18526000	NA	22876000	18356000	19510000	15632000	6287200	9395800	8628800	10079000	11268000	13779000	2.00576	1.00415	7.95414e-06
Ubiquitin carboxyl-terminal hydrolase isozyme L3;Ubiquitin carboxyl-terminal hydrolase	UCHL3	143440000	168170000	136230000	121480000	54083000	153980000	155010000	136480000	168930000	52650000	38935000	124450000	52316000	45076000	97884000	2.00627	1.00452	0.00234792
Galactose-1-phosphate uridylyltransferase	GALT	7300900	9045700	4074100	5007900	1784400	4393100	8120500	8262500	9299300	2062700	2967400	4451300	1803100	3321400	4338100	2.01606	1.01154	0.0150587
SEC14-like protein 2	SEC14L2	106040000	74686000	72798000	80934000	30211000	67952000	69504000	98727000	50791000	25981000	30961000	35789000	43038000	27197000	52071000	2.02025	1.01453	0.00292039
Vacuolar protein sorting-associated protein 29	VPS29	200210000	230200000	195080000	278570000	64498000	146210000	169150000	211200000	184200000	67670000	86690000	113460000	98217000	63014000	120540000	2.03705	1.02648	0.00266938
Inositol 1,4,5-trisphosphate receptor type 2	ITPR2	28601000	20912000	14953000	19300000	14508000	42085000	41826000	20977000	34984000	9135300	10479000	5437700	12340000	13925000	26385000	2.04324	1.03086	0.01949
Phosphoglycerate mutase;Phosphoglycerate mutase 1	PGAM1	6343900000	7443000000	5323100000	7329000000	2759300000	5725700000	6455300000	6738600000	6353400000	1972700000	2074100000	4501300000	2354700000	2567600000	4000500000	2.07855	1.05558	0.000475648
UPF0587 protein C1orf123	C1orf123	51362000	73632000	41333000	36392000	22337000	47626000	58575000	73967000	23711000	17449000	15186000	30016000	NA	20349000	31154000	2.08751	1.06178	0.0169168
Glutamate--cysteine ligase catalytic subunit	GCLC	153490000	112800000	123440000	125320000	45038000	71187000	131690000	146240000	81746000	37348000	38981000	63787000	39002000	51949000	83632000	2.09926	1.06988	0.00352702
Pyruvate dehydrogenase phosphatase regulatory subunit, mitochondrial	PDPR	41458000	35250000	35404000	24068000	13129000	28911000	45879000	30416000	36102000	5649600	21843000	NA	7611800	19927000	21125000	2.12003	1.08409	0.00580692
Secernin-1	SCRN1	2150600000	2762300000	1398800000	1818400000	847330000	1151700000	2269200000	2743600000	1081700000	691450000	760730000	945510000	793250000	881120000	1019200000	2.12438	1.08704	0.00738305
Protein-glutamate O-methyltransferase	ARMT1	59148000	81700000	40765000	67975000	15730000	29347000	61780000	67928000	38030000	20225000	18609000	21322000	20235000	33245000	31222000	2.12807	1.08955	0.0104649
Lipoma-preferred partner	LPP	24218000	38246000	18327000	28617000	15245000	43529000	37594000	29192000	52195000	7205400	9218000	25720000	7107000	18251000	21776000	2.14435	1.10054	0.00982568
Argininosuccinate synthase	ASS	86368000	103410000	77005000	50095000	30175000	54579000	62594000	73666000	102390000	22230000	32445000	39822000	20539000	31354000	50656000	2.16627	1.11521	0.00343238
Sialic acid synthase	NANS	163620000	227740000	146840000	167480000	60523000	109690000	133980000	180030000	124380000	57585000	72230000	60621000	55012000	75745000	78512000	2.19209	1.13231	0.00148459
Synemin	SYNM	97788000	61391000	42789000	59232000	60309000	143360000	55663000	35769000	85167000	8455200	41223000	20272000	31495000	31424000	60668000	2.20963	1.1438	0.0211384
Platelet-activating factor acetylhydrolase IB subunit gamma	PAFAH1B3	262030000	366880000	225240000	365380000	94887000	279720000	284100000	233980000	260430000	65896000	89275000	184240000	62652000	68183000	244350000	2.21351	1.14634	0.00427854
Thiosulfate sulfurtransferase/rhodanese-like domain-containing protein 1	TSTD1	42206000	54381000	33849000	51692000	22129000	21997000	34830000	58051000	46754000	13439000	NA	15678000	25653000	14390000	20390000	2.26992	1.18264	0.00355193
Serine hydroxymethyltransferase;Serine hydroxymethyltransferase, cytosolic	SHMT1	48201000	19654000	11644000	21012000	11626000	21918000	17679000	19613000	14171000	6011900	4064400	7376700	2822100	8218400	25176000	2.30445	1.20442	0.0462181
Serine/threonine-protein phosphatase 2A activator	PPP2R4	334290000	387140000	281760000	338830000	124920000	253480000	368140000	300790000	201190000	86705000	106730000	156720000	118820000	115660000	163370000	2.30884	1.20717	0.000572612
UDP-glucose 4-epimerase	GALE	15038000	28482000	13790000	20018000	14296000	13254000	16697000	35635000	13697000	4598500	7937800	10504000	6633100	7821600	10429000	2.37747	1.24943	0.00590674
Aminopeptidase B	RNPEP	27829000	56503000	20434000	28777000	13003000	19196000	29189000	51105000	23661000	9980700	8331100	13892000	11531000	13447000	18308000	2.38175	1.25202	0.0139114
Glucose-6-phosphate isomerase	GPI	4070000000	5204200000	2642000000	3940800000	1318100000	1830900000	4296100000	4109400000	2925000000	1199600000	1146400000	1624400000	1350100000	1536700000	1544200000	2.40726	1.26739	0.00254053
Alcohol dehydrogenase [NADP(+)]	AKR1A1	592750000	669610000	427720000	652390000	175120000	372440000	541540000	569700000	444520000	146000000	162650000	190920000	194070000	228610000	284250000	2.45658	1.29665	0.000745101
Glycogen phosphorylase, muscle form;Alpha-1,4 glucan phosphorylase	PYGM	493370000	266040000	216130000	549970000	197590000	329280000	1011300000	894880000	344610000	138710000	193240000	148250000	148170000	230690000	308430000	2.45722	1.29703	0.0393632
Phytanoyl-CoA dioxygenase domain-containing protein 1	PHYHD1	107140000	53380000	32134000	94143000	21281000	62679000	93141000	53246000	56923000	20465000	14350000	23571000	14427000	20359000	33011000	3.03299	1.60074	0.00390366
