# Supplementary material for: Transaldolase 1 contributes to pentose phosphate pathway disruption and synaptic dysfunction in Alzheimer’s disease
Source: Transl Neurodegener. 2026 Jul 29;15:35. doi: 10.1186/s40035-026-00567-z (PMC13418138; doi:10.1186/s40035-026-00567-z)
Supplement: Supplementary file 4 — Additional file 4 Table S3. Data of untargeted metabolomics. [file 40035_2026_567_MOESM4_ESM.xlsx]

## Sheet: Sheet1
Peak Name	ctl-1	ctl-2	ctl-3	ctl-4	ctl average	tal-kd-1	tal-kd-2	tal-kd-3	tal-kd-4	tal kd average	fold change	p value
1-Methyladenosine	769200	866700	806400	337200	694875	1108000	784300	841700	827200	890300	1.281	0.2166
2'-Deoxyguanosine 5'-monophosphate	4577000	7699000	6619000	6793000	6422000	3605000	1878000	2326000	2106000	2478750	0.386	0.0021
2-Ketobutyric acid	24320	42680	39600	54320	40230	79990	60740	47630	47140	58875	1.463	0.1081
3-Methoxytyrosine	28830000	20530000	21430000	22250000	23260000	17100000	14990000	18520000	14490000	16275000	0.7	0.0162
3-Methylindole	9218000	10740000	10430000	4925000	8828250	6399000	6274000	6633000	6773000	6519750	0.739	0.1837
3-Phosphoglyceric acid	16570	18500	21080	22900	19762.5	41840	70900	54550	52050	54835	2.775	0.0082
4-Hydroxyproline	5508000	6336000	6197000	3017000	5264500	3636000	3576000	3733000	3794000	3684750	0.7	0.1326
5-Aminolevulinic acid	5508000	6336000	6197000	3017000	5264500	3636000	3576000	3733000	3794000	3684750	0.7	0.1326
5-HIAA	68600	42650	33990	37060	45575	42980	54770	38010	30530	41572.5	0.912	0.6845
5-hydroxy-tryptophan	260000	292400	301600	168400	255600	234500	205100	32790	237700	177522	0.695	0.2233
6-Phosphogluconic acid	22560	44830	46180	47440	40252.5	34490	54230	101700	72790	65802.5	1.635	0.1498
7-Ketocholesterol	4015000	4324000	4359000	1727000	3606250	689400	523900	1013000	859800	771525	0.214	0.0191
8-Hydroxy-dG	270200	303100	289000	112000	243575	216500	208200	213900	241900	220125	0.904	0.6365
Acetylcholine	147200	175000	168800	62380	138345	75710	75950	79790	79920	77842.5	0.563	0.1024
Acetylglycine	53460	82560	83900	85100	76255	59140	57650	64650	54980	59105	0.775	0.0725
Adenine	5493000	5786000	6509000	2704000	5123000	20420000	16640000	15160000	14950000	16792500	3.278	0.0003
Adenosine	219400	209900	205300	244400	219750	140600	117000	129600	134600	130450	0.594	0.0001
ADP	4848000	4632000	8031000	5409000	5730000	2924000	2723000	3200000	2868000	2928750	0.511	0.0364
AICAR	346600	271600	206800	77080	225520	735300	308400	37210	25420	276582	1.226	0.7813
Alanine	926400	1073000	974000	520700	873525	472600	456400	476300	488400	473425	0.542	0.0458
Allose	81320	120300	111300	151300	116055	91520	85780	99050	84380	90182.5	0.777	0.1695
All-trans-retinoic acid	3342	4732	5387	5320	4695.25	4363	4597	4254	3035	4062.25	0.865	0.3242
Alpha-Linolenic acid	14490	21010	10410	2793	12175.8	18510	2848	18260	18330	14487	1.19	0.6858
AMP	4577000	7699000	6619000	6793000	6422000	3605000	1878000	2326000	2106000	2478750	0.386	0.0021
Arabitol	573700	776900	758900	419200	632175	406900	406400	323600	359900	374200	0.592	0.0517
Arachidic acid	56710	46060	37910	37100	44445	46220	49760	43410	9180	37142.5	0.836	0.5112
Argininosuccinic acid	5716000	6508000	5328000	354600	4476650	5791000	5081000	4177000	6872000	5480250	1.224	0.5303
Ascorbic acid	5708	15800	25260	21910	17169.5	14720	12420	8878	16680	13174.5	0.767	0.4193
ATP	8373000	7270000	9818000	10250000	8927750	6634000	7736000	5205000	6651000	6556500	0.734	0.0327
Biotin	413300	522400	544500	201900	420525	216800	158700	166600	156200	174575	0.415	0.0493
Butyric acid	4968	1703	4061	728.9	2865.22	3128	5623	3168	5829	4437	1.549	0.2517
Carboxyethyllysine	355900	403800	396300	171300	331825	175000	170700	196600	206000	187075	0.564	0.075
Carboxymethyllysine	1839000	1573000	1877000	1091000	1595000	623900	478200	737000	324700	540950	0.339	0.002
Cholestenone	47060	30760	49990	50330	44535	98290	71600	103700	96610	92550	2.078	0.0013
Cholesterol sulfate	70400	53100	49730	38690	52980	119100	49880	53880	77680	75135	1.418	0.245
Cholic acid	10680	15570	15350	18620	15055	25640	11180	16610	10020	15862.5	1.054	0.8436
Citric acid	38490	46040	54060	56620	48802.5	66070	59400	55540	46090	56775	1.163	0.2224
Citrulline	312400	324400	316600	165900	279825	1087000	851100	972800	827200	934525	3.34	0.0001
COENZYME A	128700	136100	117300	135200	129325	139600	154100	157500	150400	150400	1.163	0.0111
Cortisone	739400	971100	917300	336200	741000	353300	352300	368000	325500	349775	0.472	0.0721
Creatine	9663000	11210000	10890000	5174000	9234250	6579000	6475000	6837000	7004000	6723750	0.728	0.1693
Creatinine	2310000	2479000	2418000	1002000	2052250	1223000	1160000	1334000	1339000	1264000	0.616	0.11
Cyclic AMP	4850000	4993000	4038000	5109000	4747500	4969000	4439000	5350000	4153000	4727750	0.996	0.9581
cyclic GMP-AMP	30810	28930	30440	32720	30725	42100	49790	52760	41430	46520	1.514	0.0017
Cytidine monophosphate	280400	437600	567000	445100	432525	216500	145200	153700	115100	157625	0.364	0.0046
Cytidine triphosphate	163400	349900	446900	466800	356750	286800	328200	317100	395500	331900	0.93	0.7452
Cytosine	10210000	13080000	11870000	5270000	10107500	5623000	4671000	4939000	4769000	5000500	0.495	0.0577
dCMP	703500	1201000	1159000	1245000	1077125	756100	773400	990900	871800	848050	0.787	0.1452
Deoxyadenosine monophosphate	9990	11940	11930	5930	9947.5	14130	14790	15640	13470	14507.5	1.458	0.0222
Deoxycholic acid	15130	16060	10900	12730	13705	15530	3494	10060	16130	11303.5	0.825	0.4765
Deoxycytidine	263200	247900	99860	204500	203865	75540	28230	3385	116700	55963.8	0.275	0.0161
Deoxyguanosine	2202000	474700	758400	611000	1011525	2763000	698900	551000	358900	1092950	1.08	0.9099
Deoxyinosine	113500	136200	131200	113900	123700	81520	66720	76800	90180	78805	0.637	0.0011
Deoxyuridine	78330	83720	83240	38400	70922.5	38060	41600	52050	50400	45527.5	0.642	0.0679
dGTP	6651000	7270000	9818000	10250000	8497250	6634000	7736000	5205000	8373000	6987000	0.822	0.2324
Diethanolamine	82810	84850	191300	55960	103730	1245000	880700	303300	111700	635175	6.123	0.1337
Dihydrouracil	111800	279600	286100	300500	244500	106500	102400	126500	112400	111950	0.458	0.0575
Dimethyl sulfone	93880	88410	82150	39070	75877.5	49530	30360	31690	27580	34790	0.459	0.0224
Dimethylglycine	328300	278000	109300	279500	248775	186300	237400	332600	294400	262675	1.056	0.8176
D-Mannose	81320	120300	111300	151300	116055	91520	85780	99050	84380	90182.5	0.777	0.1695
D-Tagatose	81320	120300	111300	151300	116055	91520	85780	99050	84380	90182.5	0.777	0.1695
D-Xylitol	573700	776900	758900	419200	632175	406900	406400	323600	359900	374200	0.592	0.0517
D-Xylose	2293	2213	2300	6572	3344.5	6113	6329	10400	7106	7487	2.239	0.03
Elaidic acid	575300	666200	774000	654300	667450	872800	636100	530300	769600	702200	1.052	0.6983
Epinephrine	7022000	8580000	6345000	2619000	6141500	5565000	5925000	3479000	4387000	4839000	0.788	0.3825
Estradiol	33650	30220	34880	7412	26540.5	26780	19090	29020	20910	23950	0.902	0.719
Ethenodeoxyadenosine	441500	585300	239700	76100	335650	145500	159200	191800	155000	162875	0.485	0.2201
FAD	102800	109600	111400	148700	118125	149400	150400	169300	162900	158000	1.338	0.0131
Flavin Mononucleotide	4796	3574	5879	5802	5012.75	20000	21590	28780	23930	23575	4.703	0.0001
Fructose	81320	120300	111300	151300	116055	91520	85780	99050	84380	90182.5	0.777	0.1695
Fructose 6-phosphate	185200	266100	231500	235500	229575	77560	112300	153700	142700	121565	0.53	0.004
Fumaric acid	898400	1200000	1190000	1311000	1149850	434200	648800	1061000	795900	734975	0.639	0.0397
GABA	328300	278000	109300	279500	248775	186300	237400	332600	294400	262675	1.056	0.8176
Galactonic acid	490700	828200	978800	1002000	824925	785700	859100	551600	943200	784900	0.951	0.7916
Gamma-Butyrolactone	18160	22290	25520	27060	23257.5	15620	19390	19500	22480	19247.5	0.828	0.1484
GDP	477300	527100	688600	679400	593100	379200	366700	388600	411500	386500	0.652	0.0287
Genistein	9113	18480	18960	28750	18825.8	18600	17920	33720	29460	24925	1.324	0.32
Glucaric acid	16450	23220	21990	3531	16297.8	6226	5091	6460	10630	7101.75	0.436	0.0961
Gluconic acid	490700	1515000	1687000	1745000	1359425	785700	859100	999000	943200	896750	0.66	0.2133
Gluconolactone	14850000	17630000	15140000	7039000	13664750	8437000	7629000	8938000	8232000	8309000	0.608	0.1009
Glucosamine 6-phosphate	56110	40160	38040	21080	38847.5	28860	23980	18340	12200	20845	0.537	0.0658
Glucose	11400	20430	34910	33980	25180	31020	20060	27070	36980	28782.5	1.143	0.6092
Glucose 1-phosphate	75230	102700	128700	117300	105982	66920	60340	87010	111700	81492.5	0.769	0.1846
Glucose 6-phosphate	77560	112300	153700	142700	121565	185200	266100	231500	235500	229575	1.888	0.004
Glutaric acid	119900	330400	359000	365600	293725	154000	134000	180400	163100	157875	0.537	0.1011
Glyceric acid	43100	53310	20740	16200	33337.5	30820	35360	40620	33870	35167.5	1.055	0.8526
Glycerol 3-phosphate	174500	225500	239800	260600	225100	271800	211400	255000	256500	248675	1.105	0.3346
Glycerophosphocholine	69980000	75720000	75630000	29500000	62707500	52140000	49450000	49060000	53930000	51145000	0.816	0.3768
Glycine	171000	175000	165200	79240	147610	62510	62420	62000	54900	60457.5	0.41	0.0313
Glycyl-glycine	835400	906600	930100	387000	764775	339900	332800	326900	322400	330500	0.432	0.0422
Glycyl-L-leucine	189300	207200	208000	97520	175505	55250	62340	61990	50600	57545	0.328	0.0201
GMP	595500	788800	911900	808800	776250	467500	279500	270700	302500	330050	0.425	0.0015
GSH	228500000	260300000	230700000	164400000	220975000	135200000	116400000	144300000	119700000	128900000	0.583	0.0049
GTP	538400	586000	625400	700400	612550	448900	526400	592300	752900	580125	0.947	0.6731
Guanine	2021000	2309000	2185000	1019000	1883500	2288000	2976000	2984000	2057000	2576250	1.368	0.1168
Guanosine	270200	303100	289000	112000	243575	216500	208200	213900	241900	220125	0.904	0.6365
Hemin	14340	13700	9008	16480	13382	15850	8017	11570	5069	10126.5	0.757	0.2904
Hippuric acid	22580	23450	24670	31790	25622.5	19670	19620	26210	17020	20630	0.805	0.1329
Histamine	117400	149900	131700	62930	115482	106900	116100	142000	105200	117550	1.018	0.9232
Homocitrulline	280300	151300	272700	311400	253925	287100	292900	255900	270200	276525	1.089	0.5725
Homo-L-arginine	81700	91960	87150	44770	76395	7821	29680	35340	24180	24255.2	0.317	0.0054
Homovanillic acid	37710	58990	43920	52000	48155	23430	26300	29010	41110	29962.5	0.622	0.0239
Hypotaurine	303300	319200	311800	156200	272625	117800	109000	94080	110200	107770	0.395	0.0231
Hypoxanthine	35640000	47760000	41490000	19070000	35990000	23770000	26310000	27500000	22090000	24917500	0.692	0.1693
IMP	1625700	1509000	1511000	1582000	1556925	896000	1262000	1082000	1437000	1169250	0.751	0.0178
Indole	374700	394900	378600	201400	337400	219500	240700	177500	206000	210925	0.625	0.0372
Indole acetic acid IAA	266600	322700	430100	264300	320925	160600	298400	328300	211400	249675	0.778	0.2412
Indole-3-acetamide	2489	1974	2563	3590	2654	15430	3890	3759	5615	7173.5	2.703	0.2029
Indole-3-carboxaldehyde	1592000	1515000	1581000	758900	1361725	946300	911300	1040000	954600	963050	0.707	0.1417
Indole-3-carboxylic acid	64980	82000	88360	45810	70287.5	65020	25780	48200	41710	45177.5	0.643	0.0918
Indole-3-lactic acid	10150	14990	15900	22270	15827.5	10620	12570	11290	19440	13480	0.852	0.4924
Indole-3-propionic acid, IPA	16020	20840	24710	25800	21842.5	32120	36950	31720	34500	33822.5	1.548	0.0032
Indole-3-pyruvic acid	5987	14630	10590	10370	10394.2	11280	17070	13840	14330	14130	1.359	0.1296
Indoleacrylic acid	14910000	15080000	15070000	7439000	13124750	9354000	9091000	10150000	9342000	9484250	0.723	0.15
Inosine	142700	186100	182200	265400	194100	794900	533600	445900	189900	491075	2.53	0.0952
Inosine triphosphate	179500	218800	286700	297600	245650	212100	241400	234400	279300	241800	0.984	0.9064
Inosinic acid	825700	1509000	1511000	1582000	1356925	1437000	1362000	1382000	1596000	1444250	1.064	0.6546
Isocitric acid	392700	945300	1412000	1511000	1065250	1060000	1103000	1057000	1159000	1094750	1.028	0.9157
Itaconic acid	84180	146600	128300	185400	136120	85800	85490	84980	78390	83665	0.615	0.0875
Kynurenic acid	37830	38850	33620	36790	36772.5	11900	16550	15080	18480	15502.5	0.422	0
Kynurenine	4365	34040	34330	13990	21681.2	21670	11880	8696	6881	12281.8	0.566	0.294
L-Acetylcarnitine	35160000	33370000	34840000	15570000	29735000	11670000	7079000	12620000	11920000	10822250	0.364	0.0084
Lactic acid	99470	106400	79410	67340	88155	125900	162400	168600	211400	167075	1.895	0.0071
Lactulose	8910	11440	9956	5382	8922	54880	82330	83740	60400	70337.5	7.884	0.0031
L-Arabitol	573700	776900	758900	419200	632175	406900	406400	323600	359900	374200	0.592	0.0517
L-Arginine	34710000	30400000	36260000	15890000	29315000	13350000	28090000	29850000	26660000	24487500	0.835	0.4504
L-Asparagine	835400	906600	930100	387000	764775	339900	332800	326900	322400	330500	0.432	0.0422
L-Aspartyl-L-phenylalanine	950300	937800	986600	797600	918075	575000	535200	598900	585500	573650	0.625	0.0002
L-Cysteine	224600	281500	292100	85410	220902	102500	70580	103900	84220	90300	0.409	0.0689
Leucinic acid	100300	144500	152900	163000	140175	137400	133100	142300	164500	144325	1.03	0.7976
Levulinic acid	18490	25140	26130	28770	24632.5	17060	17650	23290	19890	19472.5	0.791	0.0946
L-Fucose	417700	451800	468600	264100	400550	368500	398100	382100	360600	377325	0.942	0.656
L-Glutamic acid	20290000	21670000	20450000	16960000	19842500	15660000	14040000	16330000	13930000	14990000	0.755	0.0061
L-Glutamine	31870000	33320000	35680000	16070000	29235000	13750000	13510000	12660000	14660000	13645000	0.467	0.0389
L-Histidine	2027000	2808000	3192000	1013000	2260000	2100000	1724000	1526000	1930000	1820000	0.805	0.4101
L-Homocysteic acid	1761	7314	10310	9675	7265	6167	5610	7608	7020	6601.25	0.909	0.7593
L-Homoserine	5401000	5845000	5679000	3027000	4988000	2864000	2661000	2913000	2883000	2830250	0.567	0.0462
Linoleic acid	302100	437700	290400	213500	310925	573500	595000	378400	545100	523000	1.682	0.0204
L-Isoleucine	7876000	7759000	8603000	4262000	7125000	4849000	4177000	4473000	4833000	4583000	0.643	0.0776
L-Leucine	7876000	7759000	8603000	4262000	7125000	4849000	4177000	4473000	4833000	4583000	0.643	0.0776
L-Lysine	1148000	1160000	1242000	490600	1010150	1015000	817100	1089000	988100	977300	0.967	0.8639
L-Methionine	3574000	3690000	3697000	1774000	3183750	1782000	1772000	1810000	1874000	1809500	0.568	0.0614
L-Phenylalanine	13750000	15180000	18080000	7982000	13748000	8524000	8265000	9776000	8305000	8717500	0.634	0.0968
L-Proline	79060000	84650000	85640000	48010000	74340000	48290000	48110000	49360000	47970000	48432500	0.651	0.0618
L-Serine	562600	672300	649800	282300	541750	326900	302200	306400	299000	308625	0.57	0.08
L-Sorbose	81320	120300	111300	151300	116055	91520	85780	99050	84380	90182.5	0.777	0.1695
L-Threonine	5401000	5845000	5679000	3027000	4988000	2864000	2661000	2913000	2883000	2830250	0.567	0.0462
L-Tryptophan	5401000	5538000	5432000	2632000	4750750	2675000	2020000	3512000	3446000	2913250	0.613	0.059
L-Valine	18470000	24260000	17420000	12630000	18195000	44290000	44320000	38060000	35960000	40657500	2.235	0.0004
Malic acid	1333000	2517000	3337000	3145000	2583000	2830000	3668000	3783000	4095000	3594000	1.391	0.1033
N-Acetylglutamic acid	59950	75550	69360	92920	74445	192900	228700	234200	224400	220050	2.956	0
N-Acetyl-L-alanine	16080	20770	20980	21860	19922.5	11860	11160	11850	11280	11537.5	0.579	0.0069
N-Acetyl-L-methionine	1966	4148	6588	3421	4030.75	4217	2594	1461	3702	2993.5	0.743	0.3994
N-Acetyl-L-phenylalanine	3577	19380	13430	13300	12421.8	7756	5184	10770	3472	6795.5	0.547	0.1729
N-Acetylputrescine	1257000	1566000	1449000	464400	1184100	888000	997800	1050000	945600	970350	0.819	0.4543
NAD	7976000	9104000	8589000	3220000	7222250	7711000	7884000	8781000	8115000	8122750	1.125	0.5566
NADH	221900	366200	434300	429800	363050	116300	154100	223200	225900	179875	0.495	0.0175
N-Formyl-L-methionine	8310	8313	7319	10030	8493	5431	4663	6689	5263	5511.5	0.649	0.0055
Nicotinic acid	166800	164000	161900	76010	142178	148400	148100	184100	158400	159750	1.124	0.4854
N-Methylnicotinamide	3609000	4125000	3843000	1615000	3298000	1425000	1373000	1470000	1363000	1407750	0.427	0.0452
Norepinephrine	1470000	893100	820500	429300	903225	255300	330600	397700	254700	309575	0.343	0.068
Nutriacholic acid	10260000	10830000	12290000	6353000	9933250	11760000	8228000	10710000	12130000	10707000	1.078	0.6339
Oleic acid	575300	666200	751600	662000	663775	872800	636100	530300	769600	702200	1.058	0.6606
Ornithine	491300	648900	443600	345000	482200	357900	332500	386500	375300	363050	0.753	0.1557
Oxoglutaric acid	193300	126600	103800	102600	131575	39000	80420	66580	87600	68400	0.52	0.0381
Phenylacetylglycine	8277	4789	4300	3259	5156.25	4237	3380	10750	3067	5358.5	1.039	0.9269
Phosphocreatine	444200	414900	660700	610500	532575	689000	622500	944500	992100	812025	1.525	0.044
Phosphoserine	17900	7002	6908	8405	10053.8	4790	7034	5930	5011	5691.25	0.566	0.1556
Picolinic acid	166800	164000	161900	76010	142178	148400	148100	184100	158400	159750	1.124	0.4854
PRPP	259800	114400	100700	83700	139650	35090	50460	66900	53950	51600	0.369	0.0757
Purine	223600	263100	207200	76190	192522	208700	188000	76160	256600	182365	0.947	0.8613
Pyridoxal 5'-phosphate	58790	77570	63180	17880	54355	68890	68370	80790	68160	71552.5	1.316	0.2741
Quinic acid	17200	12430	8205	13720	12888.8	21170	18280	22930	25210	21897.5	1.699	0.0089
Quinolinic acid	7901	36030	37410	37580	29730.2	116700	169700	248300	223300	189500	6.374	0.0097
R5P	49260	51780	40680	37140	44715	16000	30260	32120	26050	26107.5	0.584	0.0098
Raffinose	52790	68180	56220	28140	51332.5	39530	45950	44620	46350	44112.5	0.859	0.4568
Retinal	3538	2481	2370	1442	2457.75	2051	2390	2788	2612	2460.25	1.001	0.9958
Ribitol	573700	776900	758900	419200	632175	406900	406400	323600	359900	374200	0.592	0.0517
Riboflavin	543000	664500	605000	219000	507875	588100	587900	669600	641600	621800	1.224	0.3377
Salicylic acid	658000	771600	536400	290000	564000	806600	620100	490600	987900	726300	1.288	0.3204
Sarcosine	926400	1073000	974000	520700	873525	472600	456400	476300	488400	473425	0.542	0.0458
Senecioic acid	28680	25800	30570	30430	28870	23320	36310	34630	31150	31352.5	1.086	0.4526
Serotonin	59820	58160	16990	21860	39207.5	30860	46610	42110	32580	38040	0.97	0.9261
Succinic acid	47410	36290	38970	39350	40505	25690	31140	14860	35250	26735	0.66	0.0338
Sucrose	9810	13550	9893	6603	9964	50590	83890	87180	81690	75837.5	7.611	0.0038
Taurine	6875000	11830000	12170000	13420000	11073750	8540000	8826000	9917000	9098000	9095250	0.821	0.2647
Taurocholic acid	1671	3781	3825	4015	3323	3359	2926	2787	3368	3110	0.936	0.7228
Thymidine	194800	216800	190300	100900	175700	144500	130800	167700	144000	146750	0.835	0.3202
Thymidine 5'-triphosphate	198100	266900	354800	385800	301400	137200	118100	155500	113200	131000	0.435	0.0251
Thymine	43010	34630	29900	22970	32627.5	19210	11920	13790	16890	15452.5	0.474	0.0089
trans-Aconitic acid	27290	34590	48090	52350	40580	27590	35910	32540	43050	34772.5	0.857	0.4174
Traumatic acid	55020	66590	85370	89100	74020	57220	69550	51430	62960	60290	0.815	0.1744
Trehalose	8910	11440	9956	5382	8922	54880	82330	83740	60400	70337.5	7.884	0.0031
Trigonelline	2215000	2922000	2578000	744500	2114875	740300	818400	1748000	671200	994475	0.47	0.0841
Trimethylamine	190900	249300	226300	91750	189562	576100	569300	417200	541000	525900	2.774	0.0006
Tryptophanol	179200	356500	306400	133200	243825	186500	152700	106100	113100	139600	0.573	0.1105
Turanose	8910	11440	9956	5382	8922	54880	82330	83740	60400	70337.5	7.884	0.0031
Tyrosine	8246000	8309000	8349000	4171000	7268750	4509000	4447000	5056000	4528000	4635000	0.638	0.0827
Uracil	399700	586900	404900	191300	395700	202700	193800	180600	201900	194750	0.492	0.0886
Urea	343600	468900	357100	113200	320700	319200	303400	263600	288300	293625	0.916	0.7428
Uridine	1453000	1389000	1565000	435300	1210575	697000	801500	866300	921000	821450	0.679	0.2332
Uridine 5'-diphosphate	1665000	3123000	3910000	2803000	2875250	1593000	1101000	924400	1138000	1189100	0.414	0.0134
Uridine 5'-monophosphate	1238000	2619000	2158000	2967000	2245500	1321000	983600	1093000	932500	1082525	0.482	0.0496
Vanillic acid	6317	4372	18930	135600	41304.8	62930	14550	12320	18010	26952.5	0.653	0.6861
VMA, Vanillymandelic acid	26140	48610	43840	55700	43572.5	31110	28090	33700	31490	31097.5	0.714	0.1408
Xanthine	40780	32070	30970	14330	29537.5	132700	70550	91830	73690	92192.5	3.121	0.0064
Xanthosine	45570	38380	44260	18790	36750	189700	86960	101700	88310	116668	3.175	0.0434
XMP	10190	19740	34980	35470	25095	36430	37680	38840	46590	39885	1.589	0.0655
